# Supplementary material for: Pontiella agarivorans sp. nov., a novel marine anaerobic bacterium capable of degrading macroalgal polysaccharides and fixing nitrogen
Source: Appl Environ Microbiol. 2024 Jan 24;90(2):e00914-23. doi: 10.1128/aem.00914-23 (PMC10880615; doi:10.1128/aem.00914-23)
Supplement: Supplemental Table S1 — FAMEs analyses. [file aem.00914-23-s0002.xlsx]

## Sheet: FAMEs comparison
FAME compound	NLcol2_1	NLcol2_2	NLcol2_3	NLcol2_4	NLcol2_5	NLcol2_6	NLcol2_avg (%)	P. desulfatans F1	P. sulfatireligans F21	K. glycovorans L21-Fru-AB	T. aerotolerans S-5007
i-C12:0	27.6176	31.5835	26.6548	27.3391	28.0525	33.5768	29.1374	21.5	27.5	-	19.8
C12:0	0.401758	0.359744	0.323877	0.306494	0.266212	0.364801	0.337147	0.3	0.2	2.7	-
i-C14:0	6.3366	5.02068	6.17284	5.98347	6.05701	5.4356	5.83437	10.3	6	47	8
C14:0	0.201127	0.184831	0.211863	0.208186	0.160738	0.179565	0.191052	0.2	0.2	0.7	-
i-C16:0	2.51539	1.88177	2.55613	2.41205	2.20531	2.23055	2.3002	2.5	5.3	0.7	10.2
C16:0	4.78284	3.80185	5.30527	5.31724	4.6088	5.05427	4.81171	2.9	3.5	1.9	6.6
i-C18:0	11.9188	11.8827	12.0932	12.1413	12.5111	10.5434	11.8484	7.2	13.1	4.3	10.5
C18:0	42.5644	41.5699	43.8573	43.924	43.1234	40.3635	42.5671	40.1	35.3	37.6	30.4
i-C20:0	1.05769	0.802274	0.627571	0.479012	0.651207	0.501963	0.686619	0.9	0.2	-	-
C20:0	2.60384	2.91275	2.19717	1.88908	2.36381	1.74961	2.28604	2.4	0.5	2.1	1.3
Table S1. Comparison of percentages of total fatty acids between cultivated strains in the Kiritimatiellota phylum. Average % of fatty acids of strain NLcol2 was calculated from six replicates. Major fatty acids (>5%) are labeled in bold. i- indicates iso- branched fatty acids.
