# Supplementary material for: Pontiella agarivorans sp. nov., a novel marine anaerobic bacterium capable of degrading macroalgal polysaccharides and fixing nitrogen
Source: Appl Environ Microbiol. 2024 Jan 24;90(2):e00914-23. doi: 10.1128/aem.00914-23 (PMC10880615; doi:10.1128/aem.00914-23)
Supplement: Supplemental Table S2 — CAZymes. [file aem.00914-23-s0003.xlsx]

## Sheet: CAZymes
Table S2. Genes predicted as CAZymes by dbCAN2 server using three different tools against different databases. Only genes predicted by at least 2 tools were listed and consensus CAZyme name was labeled in bold.
Gene ID	HMMER+dbCAN	Hotpep+PPR	DIAMOND+CAZy	Consensus (mainly followed HMMER annotation)	Signalp	#ofTools
c_000000000030_38	CBM57(391-530)	-	CBM57	CBM57	Y(1-19)	2
c_000000000028_600	CBM6(450-583)	-	CBM6	CBM6	Y(1-23)	2
c_000000000028_1067	GH105(49-361)	-	GH105	GH105	N	2
c_000000000028_726	GH105(54-374)	-	GH105	GH105	Y(1-21)	2
c_000000000028_718	GH105(63-372)	-	GH105	GH105	N	2
c_000000000028_714	GH105(67-377)	GH105(15)	GH105	GH105	Y(1-25)	3
c_000000000028_730	GH105(70-390)	GH105(15)	GH105	GH105	Y(1-25)	3
c_000000000027_69	GH109(46-170)	GH109(2)	GH109	GH109	N	3
c_000000000027_462	GH110(20-571)	GH110(9)	GH110	GH110	Y(1-19)	3
c_000000000030_715	GH110(23-571)	GH110(9)	GH110	GH110	Y(1-21)	3
c_000000000027_92	GH110(30-580)	GH110(9)	GH110	GH110	Y(1-24)	3
c_000000000030_987	GH110(32-570)	GH110(3)	GH110	GH110	Y(1-24)	3
c_000000000027_547	GH115(75-458)	-	GH115	GH115	N	2
c_000000000018_71	GH116(623-905)	-	CBM38+GH116	GH116	Y(1-29)	2
c_000000000028_611	GH117(129-292)	GH117(2)	GH117	GH117	N	3
c_000000000030_1003	GH117(147-313)	GH117(5)	GH117	GH117	N	3
c_000000000027_531	GH117(153-320)	GH117(5)	GH117	GH117	N	3
c_000000000030_913	GH117(40-119)+GH117(131-336)	-	GH117	GH117	N	2
c_000000000027_36	GH117(49-190)	GH117(6)	GH117	GH117	Y(1-22)	3
c_000000000020_81	GH117(52-179)+GH117(175-287)	GH117(1)	GH117	GH117	N	3
c_000000000030_1008	GH117(67-208)+GH117(200-292)	GH117(1)	GH117	GH117	N	3
c_000000000018_60	GH117(73-155)+GH117(159-308)	GH117(4)	GH117	GH117	N	3
c_000000000030_910	GH117(82-157)+GH117(152-325)	GH117(5)	GH117	GH117	N	3
c_000000000030_912	GH117(88-187)+GH117(159-331)	GH117(5)	GH117	GH117	N	3
c_000000000020_57	GH117(92-247)+GH117(215-285)	GH117(2)	GH117	GH117	Y(1-24)	3
c_000000000030_1012	GH117(95-252)	GH117(2)	GH117	GH117	Y(1-22)	3
c_000000000028_684	GH120(316-405)	GH120(2)+CBM6(47)	CBM6+GH120	GH120	Y(1-27)	3
c_000000000027_13	GH120(456-546)	GH120(2)+CBM6(47)	CBM6+GH120	GH120	Y(1-25)	3
c_000000000020_44	GH127(26-564)	GH127(4)	GH127	GH127	N	3
c_000000000027_615	GH127(43-581)	GH127(4)	GH127	GH127	Y(1-19)	3
c_000000000027_575	GH127(44-579)	GH127(4)	GH127	GH127	N	3
c_000000000027_61	GH127(44-582)	GH127(4)	GH127	GH127	Y(1-20)	3
c_000000000027_669	GH13_18(36-371)	-	GH13_18	GH13_18	N	2
c_000000000027_681	GH13_18(91-431)	GH13(74)	GH13_18	GH13_18	N	3
c_000000000030_372	GH13_3(188-379)+GH133(1034-1408)	GH133(3)	GH133+GH13	GH13_3+GH133	N	3
c_000000000030_370	GH13_8(221-512)	GH13(94)+CBM48(20)	CBM48+GH13_8	GH13_8	N	3
c_000000000027_564	GH139(10-807)	GH139(1)	GH139	GH139	N	3
c_000000000030_488	GH139(12-809)	GH139(1)	GH139	GH139	N	3
c_000000000020_59	GH141(32-272)	PL0(11)	PL0	GH141	N	3
c_000000000027_212	GH147(18-822)	GH147(1)	GH147	GH147	Y(1-20)	3
c_000000000029_2	GH150(19-923)	GH150(1)	GH150	GH150	Y(1-18)	3
c_000000000028_699	GH150(21-921)	GH150(1)	GH150	GH150	Y(1-21)	3
c_000000000030_977	GH150(21-931)	GH150(1)	GH150	GH150	Y(1-22)	3
c_000000000030_979	GH150(240-1145)	GH150(1)	GH150	GH150	Y(1-13)	3
c_000000000030_1015	GH150(264-1178)	GH150(1)	GH150	GH150	Y(1-27)	3
c_000000000030_711	GH150(28-887)	GH150(2)	GH150	GH150	Y(1-22)	3
c_000000000027_54	GH150(28-888)	GH150(2)	GH150	GH150	Y(1-22)	3
c_000000000029_8	GH150(43-950)	GH150(1)	GH150	GH150	Y(1-23)	3
c_000000000020_87	GH16(125-376)	-	GH16	GH16	N	2
c_000000000020_42	GH16(238-489)	-	GH16	GH16	Y(1-19)	2
c_000000000027_439	GH16(277-504)	-	GH16	GH16	Y(1-23)	2
c_000000000030_907	GH16(41-277)	-	GH16	GH16	Y(1-25)	2
c_000000000026_443	GH16(42-293)	GH16(42)+CBM6(12)	GH16	GH16	Y(1-19)	3
c_000000000029_59	GH16(46-287)	-	GH16	GH16	Y(1-23)	2
c_000000000018_53	GH16(50-262)	-	GH16	GH16	Y(1-25)	2
c_000000000029_62	GH16(53-276)	-	GH16	GH16	Y(1-39)	2
c_000000000030_1001	GH16(59-299)	GH16(72)	GH16	GH16	Y(1-30)	3
c_000000000030_400	GH18(101-307)	-	GH18	GH18	Y(1-20)	2
c_000000000020_58	GH2(12-778)	GH2(9)	GH2	GH2	N	3
c_000000000030_1020	GH2(17-573)	GH2(9)+CBM35(33)	GH2	GH2	Y(1-19)	3
c_000000000027_644	GH2(18-578)	GH2(36)+CBM32(36)+CBM35(33)+CBM6(37)+CBM67(7)	GH2	GH2	Y(1-20)	3
c_000000000029_7	GH2(19-583)	GH2(36)+CBM35(33)+CBM6(37)	GH2	GH2	N	3
c_000000000027_93	GH2(19-610)	GH2(40)+CBM35(33)	CBM35+GH2	GH2	Y(1-21)	3
c_000000000030_714	GH2(19-629)	-	GH2	GH2	Y(1-21)	2
c_000000000027_12	GH2(19-672)	-	GH0	GH2	N	2
c_000000000027_631	GH2(20-585)	GH2(40)+CBM35(33)	GH2	GH2	Y(1-19)	3
c_000000000028_320	GH2(21-770)	GH2(57)	CBM32+GH29+GH2	GH2	Y(1-19)	3
c_000000000018_3	GH2(22-599)	GH2(65)+CBM35(33)	GH2	GH2	Y(1-19)	3
c_000000000029_58	GH2(23-748)	GH2(9)+CBM35(33)	GH2	GH2	N	3
c_000000000030_1004	GH2(2-565)	GH2(9)+CBM35(33)	GH2	GH2	N	3
c_000000000030_909	GH2(2-601)	GH2(12)	GH2	GH2	N	3
c_000000000027_79	GH2(26-572)	-	GH2	GH2	Y(1-25)	2
c_000000000030_1006	GH2(26-679)	-	GH2	GH2	N	2
c_000000000028_658	GH2(26-704)	GH2(6)+CBM32(36)+CBM6(37)+CBM67(7)	GH2	GH2	N	3
c_000000000028_48	GH2(27-552)	-	GH2	GH2	Y(1-19)	2
c_000000000027_362	GH2(28-687)	GH2(6)+CBM32(36)+CBM6(37)+CBM67(7)	GH2	GH2	Y(1-29)	3
c_000000000030_731	GH2(31-514)	GH2(41)	GH2	GH2	Y(1-26)	3
c_000000000027_57	GH2(32-515)	GH2(41)	GH2	GH2	Y(1-26)	3
c_000000000028_316	GH2(33-565)	GH2(19)	GH2	GH2	N	3
c_000000000030_474	GH2(35-588)	GH2(61)	CBM32+GH2	GH2	N	3
c_000000000027_532	GH2(3-560)	GH2(9)+CBM35(33)	GH2	GH2	N	3
c_000000000030_993	GH2(36-801)	GH2(51)	GH2	GH2	N	3
c_000000000030_995	GH2(39-792)	GH2(51)	GH2	GH2	Y(1-21)	3
c_000000000027_580	GH2(42-510)	GH2(8)+CBM42(2)+CBM67(18)	GH2+GH43	GH2	N	3
c_000000000020_47	GH2(42-946)	GH2(1)+CBM67(4)	GH2	GH2	N	3
c_000000000028_879	GH2(49-532)	GH2(41)	GH2	GH2	Y(1-18)	3
c_000000000027_96	GH2(50-930)	GH2(1)+CBM51(5)+CBM67(4)	GH2	GH2	Y(1-18)	3
c_000000000020_74	GH2(5-712)	-	GH2	GH2	N	2
c_000000000027_62	GH2(57-963)	GH2(3)+CBM51(5)	GH2	GH2	Y(1-21)	3
c_000000000030_484	GH2(97-678)+CBM32(759-869)	-	CBM32+GH2	GH2+CBM32	N	2
c_000000000030_169	GH23(309-459)	GH23(64)	-	GH23	Y(1-21)	2
c_000000000030_981	GH27(125-446)	GH27(10)+CBM51(22)	GH27	GH27	N	3
c_000000000030_1019	GH27(128-450)	GH27(10)+CBM13(13)+CBM51(22)	GH27	GH27	Y(1-28)	3
c_000000000030_902	GH28(46-371)	GH28(44)	GH28	GH28	Y(1-18)	3
c_000000000029_16	GH29(100-386)	GH29(26)+CBM13(107)+CBM32(96)	-	GH29	N	2
c_000000000028_602	GH29(10-385)	GH29(31)+CBM13(38)	GH29	GH29	Y(1-21)	3
c_000000000028_642	GH29(11-388)	GH29(5)	GH29	GH29	Y(1-20)	3
c_000000000030_1014	GH29(14-383)	GH29(12)+CBM13(38)	GH29	GH29	Y(1-19)	3
c_000000000027_535	GH29(15-368)	-	GH29	GH29	N	2
c_000000000020_51	GH29(16-378)	GH29(2)+CBM13(38)	GH29	GH29	Y(1-19)	3
c_000000000029_129	GH29(16-383)	GH29(34)+CBM13(38)	GH29	GH29	Y(1-12)	3
c_000000000028_603	GH29(16-385)	GH29(12)+CBM13(38)	GH29	GH29	N	3
c_000000000027_242	GH29(16-412)	-	GH29	GH29	N	2
c_000000000027_647	GH29(17-380)	GH29(31)	GH29	GH29	Y(1-19)	3
c_000000000018_67	GH29(18-384)	GH29(31)	GH29	GH29	Y(1-25)	3
c_000000000018_64	GH29(19-415)	GH29(5)	GH29	GH29	N	3
c_000000000027_627	GH29(19-419)	-	GH29	GH29	Y(1-22)	2
c_000000000018_66	GH29(22-387)	GH29(31)	GH29	GH29	Y(1-27)	3
c_000000000030_906	GH29(25-333)	GH29(55)	GH29	GH29	N	3
c_000000000030_383	GH29(26-409)	GH29(5)	GH29	GH29	N	3
c_000000000030_384	GH29(26-411)	GH29(5)	GH29	GH29	Y(1-21)	3
c_000000000029_23	GH29(30-388)	GH29(2)+CBM13(38)	GH29	GH29	N	3
c_000000000029_1	GH29(30-409)	GH29(34)	-	GH29	Y(1-27)	2
c_000000000028_670	GH29(31-411)	GH29(5)	GH29	GH29	Y(1-24)	3
c_000000000030_1007	GH29(3-366)	GH29(34)	GH29	GH29	N	3
c_000000000030_385	GH29(37-418)	GH29(34)	GH29	GH29	Y(1-26)	3
c_000000000028_656	GH29(5-382)	GH29(34)	GH29	GH29	Y(1-21)	3
c_000000000018_65	GH29(69-405)	GH29(46)	GH29	GH29	Y(1-22)	3
c_000000000018_63	GH29(70-401)	GH29(46)	GH29	GH29	N	3
c_000000000027_715	GH29(71-405)	GH29(46)	GH29	GH29	Y(1-27)	3
c_000000000027_487	GH29(7-374)	-	GH29	GH29	Y(1-20)	2
c_000000000027_566	GH29(8-392)	GH29(34)	GH29	GH29	Y(1-26)	3
c_000000000028_324	GH29(9-380)	GH29(12)+CBM13(38)	GH29	GH29	Y(1-23)	3
c_000000000028_612	GH30_2(61-460)	GH30(39)	GH30_2	GH30_2	Y(1-23)	3
c_000000000027_486	-	GH36(12)	GH36	GH36	N	2
c_000000000018_80	CBM51(873-1009)	-	GH36(26-765)	GH36+CBM51	Y(1-22)	2
c_000000000028_654	GH37(234-417)	GH63(10)	GH63	GH37	Y(1-27)	3
c_000000000027_60	GH42(228-515)	-	GH0	GH42	Y(1-36)	2
c_000000000028_650	GH43_10(31-320)	GH28(46)+GH43(49)	GH43_10	GH43_10	N	3
c_000000000028_687	GH43_2(166-428)	GH43(39)+CBM42(11)+CBM6(4)	-	GH43_2	N	2
c_000000000028_849	GH43_2(29-295)+CBM6(337-442)	GH43(31)+CBM6(10)	CBM6+GH43_2	GH43_2	Y(1-20)	3
c_000000000028_690	GH43_29(1-233)	GH43(10)+CBM66(6)	-	GH43_29	N	2
c_000000000020_86	GH50(67-743)	GH50(2)	GH50	GH50	N	3
c_000000000028_627	GH50(70-455)	-	GH0	GH50	Y(1-23)	2
c_000000000027_577	GH50(70-705)	GH50(3)	GH50	GH50	Y(1-22)	3
c_000000000028_646	GH50(71-460)	-	GH0	GH50	Y(1-27)	2
c_000000000027_533	GH50(74-698)	GH50(3)	GH50	GH50	Y(1-24)	3
c_000000000027_709	GH50(77-739)	GH50(3)	GH50	GH50	N	3
c_000000000027_559	GH74(666-802)	-	CBM6	GH74	Y(1-18)	2
c_000000000027_83	GH82(37-220)	GH82(1)	-	GH82	Y(1-23)	2
c_000000000027_68	GH82(38-239)	-	GH82	GH82	Y(1-22)	2
c_000000000029_21	GH82(40-221)	GH82(1)	-	GH82	N	2
c_000000000030_507	GH82(44-234)	-	GH82	GH82	Y(1-23)	2
c_000000000027_632	GH86(18-608)	GH86(5)	GH86	GH86	N	3
c_000000000030_799	GH86(188-776)	GH86(7)	GH86	GH86	Y(1-21)	3
c_000000000027_710	GH86(20-612)	GH86(5)	GH86	GH86	Y(1-20)	3
c_000000000020_67	GH86(20-652)	GH86(2)	GH86	GH86	Y(1-19)	3
c_000000000020_66	GH86(20-653)	GH86(2)	GH86	GH86	Y(1-23)	3
c_000000000020_60	GH86(21-627)	GH86(2)	GH86	GH86	Y(1-22)	3
c_000000000030_1009	GH86(21-627)	GH86(4)	GH86	GH86	N	3
c_000000000027_530	GH86(22-614)	GH86(5)	GH86	GH86	Y(1-23)	3
c_000000000030_1011	GH86(22-629)	GH86(2)	GH86	GH86	N	3
c_000000000027_541	GH86(25-611)	-	GH86	GH86	N	2
c_000000000030_773	GH86(264-824)	-	GH86	GH86	N	2
c_000000000020_73	GH86(355-591)+GH86(628-1031)	GH86(3)+CBM6(20)	CBM6	GH86	Y(1-25)	3
c_000000000030_804	GH86(35-643)	GH86(6)	GH86	GH86	Y(1-28)	3
c_000000000018_55	GH86(37-608)	-	GH0	GH86	Y(1-18)	2
c_000000000027_545	GH86(91-702)	GH86(6)	GH86	GH86	N	3
c_000000000027_438	GH86(241-858)+CBM57(868-1007)	GH86(6)	CBM57+GH86	GH86+CBM57	Y(1-11)	3
c_000000000028_672	GH86(23-632)+GH28(671-1000)	-	GH28	GH86+GH28	Y(1-24)	2
c_000000000030_911	GH94(3-803)	-	GH94	GH94	N	2
c_000000000027_80	GH95(21-756)	GH95(1)	GH95	GH95	Y(1-22)	3
c_000000000027_542	GH95(21-761)	GH95(1)+CBM13(55)+CBM32(113)+CBM51(9)	GH95	GH95	Y(1-21)	3
c_000000000029_15	GH95(27-778)	GH95(13)	GH95	GH95	Y(1-23)	3
c_000000000030_504	GH97(19-644)	GH97(16)	GH97	GH97	Y(1-27)	3
c_000000000028_42	GH97(30-673)	GH97(2)	GH97	GH97	Y(1-33)	3
c_000000000026_391	GT19(16-369)	GT19(4)	GT19	GT19	N	3
c_000000000028_119	GT2_Glyco_tranf_2_3(52-279)	-	GT2	GT2	N	2
c_000000000020_18	GT2_Glycos_transf_2(10-181)	-	GT2	GT2	N	2
c_000000000020_32	GT2_Glycos_transf_2(13-164)	-	GT2	GT2	N	2
c_000000000026_273	GT2_Glycos_transf_2(194-334)	-	GT2	GT2	N	2
c_000000000020_6	GT2_Glycos_transf_2(4-129)	GT2(56)	GT2	GT2	N	3
c_000000000030_633	GT2_Glycos_transf_2(4-149)	GT2(6)	GT2	GT2	N	3
c_000000000027_689	GT2_Glycos_transf_2(4-164)	-	GT2	GT2	N	2
c_000000000030_53	GT2_Glycos_transf_2(8-172)	GT2(21)	GT2	GT2	N	3
c_000000000027_340	GT26(358-529)+GT26(624-796)	GT26(4)	GT26	GT26	N	3
c_000000000028_372	GT26(74-245)	-	GT26	GT26	N	2
c_000000000027_394	GT28(189-350)	GT28(16)	GT28	GT28	N	3
c_000000000027_445	GT30(34-216)	GT30(35)	GT30	GT30	N	3
c_000000000027_593	GT35(97-812)	GT35(1)	GT35	GT35	N	3
c_000000000020_16	GT4(179-292)	-	GT4	GT4	N	2
c_000000000020_22	GT4(182-324)	-	GT4	GT4	N	2
c_000000000020_12	GT4(185-323)	-	GT4	GT4	N	2
c_000000000020_13	GT4(193-340)	-	GT4	GT4	N	2
c_000000000020_15	GT4(202-347)	-	GT4	GT4	N	2
c_000000000020_20	GT4(219-356)	-	GT4	GT4	N	2
c_000000000026_439	GT4(221-379)	-	GT4	GT4	N	2
c_000000000028_243	GT4(222-372)	-	GT4	GT4	N	2
c_000000000027_668	GT4(261-431)	GT4(133)	GT4	GT4	N	3
c_000000000030_663	GT4(626-777)	GT4(56)	GT4	GT4	N	3
c_000000000030_848	GT5(2-475)	GT5(3)	GT5	GT5	N	3
c_000000000030_371	GT5(32-517)	GT5(25)	GT5	GT5	N	3
c_000000000020_23	GT8(3-245)	-	GT8	GT8	N	2
c_000000000027_684	GT81(10-313)	GT81(7)	GT81	GT81	N	3
c_000000000027_478	GT9(66-288)	-	GT9	GT9	N	2
c_000000000027_202	GT9(67-287)	GT9(11)	GT9	GT9	N	3
c_000000000030_458	GT9(77-321)	-	GT9	GT9	N	2
c_000000000027_58	PL12_2(378-504)	-	PL12_2	PL12_2	Y(1-21)	2
c_000000000028_729	PL35(398-572)	PL35(6)	PL35	PL35	Y(1-25)	3
c_000000000028_710	PL8(319-542)	PL8(11)	PL8	PL8	Y(1-20)	3
c_000000000028_713	PL8_3(580-819)	PL8(11)	PL8	PL8	N	3
c_000000000030_486	PL8_3(581-821)	PL8(11)	PL8	PL8	N	3
