# Supplementary material for: Pontiella agarivorans sp. nov., a novel marine anaerobic bacterium capable of degrading macroalgal polysaccharides and fixing nitrogen
Source: Appl Environ Microbiol. 2024 Jan 24;90(2):e00914-23. doi: 10.1128/aem.00914-23 (PMC10880615; doi:10.1128/aem.00914-23)
Supplement: Supplemental Table S3 — Sulfatases. [file aem.00914-23-s0004.xlsx]

## Sheet: Sulfatases
Table S3. Sulfatases (PF00884) were classified by blaspt search against the SulfAtlas database. Sulfatases classified in each subfamily were counted in the "Classification count" tab.
Gene ID	Family	Subfamily	Known enzymatic activities	SulfAtlas ID	Uniprot Accession #	Organisms	Phyla
c_000000000027_48	S1	4	Arylsulfate sulfohydrolase (EC 3.1.6.1) ; [Colonic mucin] endo-D-Galactose-3-sulfate 3-O-sulfohydrolase ; [Colonic mucin] D-Galactose-6-sulfate 6-O-sulfohydrolase (EC 3.1.6.4)	A0A081TUL8_S1_4	A0A081TUL8	Bacteroides fragilis	Bacteroidetes
c_000000000027_30	S1	4	Arylsulfate sulfohydrolase (EC 3.1.6.1) ; [Colonic mucin] endo-D-Galactose-3-sulfate 3-O-sulfohydrolase ; [Colonic mucin] D-Galactose-6-sulfate 6-O-sulfohydrolase (EC 3.1.6.4)	D5EN54_S1_4	D5EN54	Coraliomargarita akajimensis (strain DSM 45221 / IAM 15411 / JCM 23193 / KCTC 12865 / 04OKA010-24)	Verrucomicrobia
c_000000000027_484	S1	4	Arylsulfate sulfohydrolase (EC 3.1.6.1) ; [Colonic mucin] endo-D-Galactose-3-sulfate 3-O-sulfohydrolase ; [Colonic mucin] D-Galactose-6-sulfate 6-O-sulfohydrolase (EC 3.1.6.4)	D5EN54_S1_4	D5EN54	Coraliomargarita akajimensis (strain DSM 45221 / IAM 15411 / JCM 23193 / KCTC 12865 / 04OKA010-24)	Verrucomicrobia
c_000000000030_1013	S1	4	Arylsulfate sulfohydrolase (EC 3.1.6.1) ; [Colonic mucin] endo-D-Galactose-3-sulfate 3-O-sulfohydrolase ; [Colonic mucin] D-Galactose-6-sulfate 6-O-sulfohydrolase (EC 3.1.6.4)	D5EMI6_S1_4	D5EMI6	Coraliomargarita akajimensis (strain DSM 45221 / IAM 15411 / JCM 23193 / KCTC 12865 / 04OKA010-24)	Verrucomicrobia
c_000000000030_724	S1	4	Arylsulfate sulfohydrolase (EC 3.1.6.1) ; [Colonic mucin] endo-D-Galactose-3-sulfate 3-O-sulfohydrolase ; [Colonic mucin] D-Galactose-6-sulfate 6-O-sulfohydrolase (EC 3.1.6.4)	A6DG55_S1_4	A6DG55	Lentisphaera araneosa HTCC2155	Lentisphaerae
c_000000000030_727	S1	4	Arylsulfate sulfohydrolase (EC 3.1.6.1) ; [Colonic mucin] endo-D-Galactose-3-sulfate 3-O-sulfohydrolase ; [Colonic mucin] D-Galactose-6-sulfate 6-O-sulfohydrolase (EC 3.1.6.4)	A6DG55_S1_4	A6DG55	Lentisphaera araneosa HTCC2155	Lentisphaerae
c_000000000027_71	S1	7	[Heparin/heparan] Iduronate-2-sulfate-2-O-sulfohydrolase (EC 3.1.6.13) ; [kappa-carrageenan] endo-/exo-Galactose-4-sulfate-4-O-sulfohydrolase (EC 3.1.6.-) ; [Ulvan] endo-Xylose-2-sulfate-2-O-sulfohydrolase (EC 3.1.6.-)	A0A0P0CLU1_S1_7	A0A0P0CLU1	Algibacter alginicilyticus	Bacteroidetes
c_000000000030_722	S1	7	[Heparin/heparan] Iduronate-2-sulfate-2-O-sulfohydrolase (EC 3.1.6.13) ; [kappa-carrageenan] endo-/exo-Galactose-4-sulfate-4-O-sulfohydrolase (EC 3.1.6.-) ; [Ulvan] endo-Xylose-2-sulfate-2-O-sulfohydrolase (EC 3.1.6.-)	A0A0P0CLU1_S1_7	A0A0P0CLU1	Algibacter alginicilyticus	Bacteroidetes
c_000000000027_46	S1	7	[Heparin/heparan] Iduronate-2-sulfate-2-O-sulfohydrolase (EC 3.1.6.13) ; [kappa-carrageenan] endo-/exo-Galactose-4-sulfate-4-O-sulfohydrolase (EC 3.1.6.-) ; [Ulvan] endo-Xylose-2-sulfate-2-O-sulfohydrolase (EC 3.1.6.-)	A0A0J8JNW1_S1_7	A0A0J8JNW1	Catenovulum maritimum	Proteobacteria
c_000000000027_638	S1	7	[Heparin/heparan] Iduronate-2-sulfate-2-O-sulfohydrolase (EC 3.1.6.13) ; [kappa-carrageenan] endo-/exo-Galactose-4-sulfate-4-O-sulfohydrolase (EC 3.1.6.-) ; [Ulvan] endo-Xylose-2-sulfate-2-O-sulfohydrolase (EC 3.1.6.-)	A0A0J8JNW1_S1_7	A0A0J8JNW1	Catenovulum maritimum	Proteobacteria
c_000000000027_461	S1	7	[Heparin/heparan] Iduronate-2-sulfate-2-O-sulfohydrolase (EC 3.1.6.13) ; [kappa-carrageenan] endo-/exo-Galactose-4-sulfate-4-O-sulfohydrolase (EC 3.1.6.-) ; [Ulvan] endo-Xylose-2-sulfate-2-O-sulfohydrolase (EC 3.1.6.-)	A0A0Q0XNV8_S1_7	A0A0Q0XNV8	Flagellimonas eckloniae	Bacteroidetes
c_000000000028_655	S1	7	[Heparin/heparan] Iduronate-2-sulfate-2-O-sulfohydrolase (EC 3.1.6.13) ; [kappa-carrageenan] endo-/exo-Galactose-4-sulfate-4-O-sulfohydrolase (EC 3.1.6.-) ; [Ulvan] endo-Xylose-2-sulfate-2-O-sulfohydrolase (EC 3.1.6.-)	A0A1S1YUD2_S1_7	A0A1S1YUD2	Flammeovirga pacifica	Bacteroidetes
c_000000000030_201	S1	7	[Heparin/heparan] Iduronate-2-sulfate-2-O-sulfohydrolase (EC 3.1.6.13) ; [kappa-carrageenan] endo-/exo-Galactose-4-sulfate-4-O-sulfohydrolase (EC 3.1.6.-) ; [Ulvan] endo-Xylose-2-sulfate-2-O-sulfohydrolase (EC 3.1.6.-)	A0A1S1YTB9_S1_7	A0A1S1YTB9	Flammeovirga pacifica	Bacteroidetes
c_000000000027_77	S1	7	[Heparin/heparan] Iduronate-2-sulfate-2-O-sulfohydrolase (EC 3.1.6.13) ; [kappa-carrageenan] endo-/exo-Galactose-4-sulfate-4-O-sulfohydrolase (EC 3.1.6.-) ; [Ulvan] endo-Xylose-2-sulfate-2-O-sulfohydrolase (EC 3.1.6.-)	A0A0S8E4N3_S1_7	A0A0S8E4N3	Phycisphaerae bacterium SG8_4	Planctomycetes
c_000000000028_311	S1	7	[Heparin/heparan] Iduronate-2-sulfate-2-O-sulfohydrolase (EC 3.1.6.13) ; [kappa-carrageenan] endo-/exo-Galactose-4-sulfate-4-O-sulfohydrolase (EC 3.1.6.-) ; [Ulvan] endo-Xylose-2-sulfate-2-O-sulfohydrolase (EC 3.1.6.-)	A0A1M7ME50_S1_7	A0A1M7ME50	Polaribacter sp. KT 15	Bacteroidetes
c_000000000027_73	S1	7	[Heparin/heparan] Iduronate-2-sulfate-2-O-sulfohydrolase (EC 3.1.6.13) ; [kappa-carrageenan] endo-/exo-Galactose-4-sulfate-4-O-sulfohydrolase (EC 3.1.6.-) ; [Ulvan] endo-Xylose-2-sulfate-2-O-sulfohydrolase (EC 3.1.6.-)	M5RND9_S1_7	M5RND9	Rhodopirellula maiorica SM1	Planctomycetes
c_000000000027_464	S1	7	[Heparin/heparan] Iduronate-2-sulfate-2-O-sulfohydrolase (EC 3.1.6.13) ; [kappa-carrageenan] endo-/exo-Galactose-4-sulfate-4-O-sulfohydrolase (EC 3.1.6.-) ; [Ulvan] endo-Xylose-2-sulfate-2-O-sulfohydrolase (EC 3.1.6.-)	M5RNP0_S1_7	M5RNP0	Rhodopirellula maiorica SM1	Planctomycetes
c_000000000018_16	S1	7	[Heparin/heparan] Iduronate-2-sulfate-2-O-sulfohydrolase (EC 3.1.6.13) ; [kappa-carrageenan] endo-/exo-Galactose-4-sulfate-4-O-sulfohydrolase (EC 3.1.6.-) ; [Ulvan] endo-Xylose-2-sulfate-2-O-sulfohydrolase (EC 3.1.6.-)	M5RND9_S1_7	M5RND9	Rhodopirellula maiorica SM1	Planctomycetes
c_000000000029_17	S1	7	[Heparin/heparan] Iduronate-2-sulfate-2-O-sulfohydrolase (EC 3.1.6.13) ; [kappa-carrageenan] endo-/exo-Galactose-4-sulfate-4-O-sulfohydrolase (EC 3.1.6.-) ; [Ulvan] endo-Xylose-2-sulfate-2-O-sulfohydrolase (EC 3.1.6.-)	M5T2C3_S1_7	M5T2C3	Rhodopirellula sp. SWK7	Planctomycetes
c_000000000028_696	S1	7	[Heparin/heparan] Iduronate-2-sulfate-2-O-sulfohydrolase (EC 3.1.6.13) ; [kappa-carrageenan] endo-/exo-Galactose-4-sulfate-4-O-sulfohydrolase (EC 3.1.6.-) ; [Ulvan] endo-Xylose-2-sulfate-2-O-sulfohydrolase (EC 3.1.6.-)	M5T2D4_S1_7	M5T2D4	Rhodopirellula sp. SWK7	Planctomycetes
c_000000000030_499	S1	7	[Heparin/heparan] Iduronate-2-sulfate-2-O-sulfohydrolase (EC 3.1.6.13) ; [kappa-carrageenan] endo-/exo-Galactose-4-sulfate-4-O-sulfohydrolase (EC 3.1.6.-) ; [Ulvan] endo-Xylose-2-sulfate-2-O-sulfohydrolase (EC 3.1.6.-)	M5T2C3_S1_7	M5T2C3	Rhodopirellula sp. SWK7	Planctomycetes
c_000000000028_598	S1	7	[Heparin/heparan] Iduronate-2-sulfate-2-O-sulfohydrolase (EC 3.1.6.13) ; [kappa-carrageenan] endo-/exo-Galactose-4-sulfate-4-O-sulfohydrolase (EC 3.1.6.-) ; [Ulvan] endo-Xylose-2-sulfate-2-O-sulfohydrolase (EC 3.1.6.-)	F0SJC0_S1_7	F0SJC0	Rubinisphaera brasiliensis (strain ATCC 49424 / DSM 5305 / JCM 21570 / NBRC 103401 / IFAM 1448)	Planctomycetes
c_000000000027_576	S1	8	N-sulfoglucosamine sulfohydrolase (EC 3.10.1.1) ; [Ulvan] exo-Xylose-2-sulfate-2-O-sulfohydrolase (EC 3.1.6.-)	A0A090VFN1_S1_8	A0A090VFN1	Algibacter lectus	Bacteroidetes
c_000000000027_553	S1	8	N-sulfoglucosamine sulfohydrolase (EC 3.10.1.1) ; [Ulvan] exo-Xylose-2-sulfate-2-O-sulfohydrolase (EC 3.1.6.-)	D5EN20_S1_8	D5EN20	Coraliomargarita akajimensis (strain DSM 45221 / IAM 15411 / JCM 23193 / KCTC 12865 / 04OKA010-24)	Verrucomicrobia
c_000000000026_315	S1	8	N-sulfoglucosamine sulfohydrolase (EC 3.10.1.1) ; [Ulvan] exo-Xylose-2-sulfate-2-O-sulfohydrolase (EC 3.1.6.-)	A6DSG5_S1_8	A6DSG5	Lentisphaera araneosa HTCC2155	Lentisphaerae
c_000000000028_619	S1	8	N-sulfoglucosamine sulfohydrolase (EC 3.10.1.1) ; [Ulvan] exo-Xylose-2-sulfate-2-O-sulfohydrolase (EC 3.1.6.-)	A6DSG2_S1_8	A6DSG2	Lentisphaera araneosa HTCC2155	Lentisphaerae
c_000000000028_652	S1	8	N-sulfoglucosamine sulfohydrolase (EC 3.10.1.1) ; [Ulvan] exo-Xylose-2-sulfate-2-O-sulfohydrolase (EC 3.1.6.-)	A6DLN1_S1_8	A6DLN1	Lentisphaera araneosa HTCC2155	Lentisphaerae
c_000000000028_693	S1	8	N-sulfoglucosamine sulfohydrolase (EC 3.10.1.1) ; [Ulvan] exo-Xylose-2-sulfate-2-O-sulfohydrolase (EC 3.1.6.-)	A6DSG5_S1_8	A6DSG5	Lentisphaera araneosa HTCC2155	Lentisphaerae
c_000000000030_509	S1	8	N-sulfoglucosamine sulfohydrolase (EC 3.10.1.1) ; [Ulvan] exo-Xylose-2-sulfate-2-O-sulfohydrolase (EC 3.1.6.-)	A6DSG5_S1_8	A6DSG5	Lentisphaera araneosa HTCC2155	Lentisphaerae
c_000000000028_638	S1	8	N-sulfoglucosamine sulfohydrolase (EC 3.10.1.1) ; [Ulvan] exo-Xylose-2-sulfate-2-O-sulfohydrolase (EC 3.1.6.-)	A4AMR1_S1_8	A4AMR1	Maribacter sp. (strain HTCC2170 / KCCM 42371)	Bacteroidetes
c_000000000028_774	S1	8	N-sulfoglucosamine sulfohydrolase (EC 3.10.1.1) ; [Ulvan] exo-Xylose-2-sulfate-2-O-sulfohydrolase (EC 3.1.6.-)	A4AMR1_S1_8	A4AMR1	Maribacter sp. (strain HTCC2170 / KCCM 42371)	Bacteroidetes
c_000000000027_368	S1	8	N-sulfoglucosamine sulfohydrolase (EC 3.10.1.1) ; [Ulvan] exo-Xylose-2-sulfate-2-O-sulfohydrolase (EC 3.1.6.-)	M5UK79_S1_8	M5UK79	Rhodopirellula sallentina SM41	Planctomycetes
c_000000000027_55	S1	8	N-sulfoglucosamine sulfohydrolase (EC 3.10.1.1) ; [Ulvan] exo-Xylose-2-sulfate-2-O-sulfohydrolase (EC 3.1.6.-)	M5TCW4_S1_8	M5TCW4	Rhodopirellula sp. SWK7	Planctomycetes
c_000000000027_364	S1	8	N-sulfoglucosamine sulfohydrolase (EC 3.10.1.1) ; [Ulvan] exo-Xylose-2-sulfate-2-O-sulfohydrolase (EC 3.1.6.-)	M5TCX0_S1_8	M5TCX0	Rhodopirellula sp. SWK7	Planctomycetes
c_000000000028_314	S1	8	N-sulfoglucosamine sulfohydrolase (EC 3.10.1.1) ; [Ulvan] exo-Xylose-2-sulfate-2-O-sulfohydrolase (EC 3.1.6.-)	A4GIC6_S1_8	A4GIC6	uncultured marine bacterium HF10_49E08	Planctomycetes
c_000000000028_643	S1	8	N-sulfoglucosamine sulfohydrolase (EC 3.10.1.1) ; [Ulvan] exo-Xylose-2-sulfate-2-O-sulfohydrolase (EC 3.1.6.-)	E0XQQ7_S1_8	E0XQQ7	uncultured Verrucomicrobiales bacterium HF0010_05E02	Verrucomicrobia
c_000000000027_367	S1	8	N-sulfoglucosamine sulfohydrolase (EC 3.10.1.1) ; [Ulvan] exo-Xylose-2-sulfate-2-O-sulfohydrolase (EC 3.1.6.-)	A0A1B1Y630_S1_8	A0A1B1Y630	Wenyingzhuangia fucanilytica	Bacteroidetes
c_000000000028_601	S1	11	[Heparin/heparan] 6-O-sulfate sulfatase (EC 3.1.6.14) ; Mucin-desulfating sulfatase (EC 3.1.6.14) ; 2-N,6-Disulfoglucosamine 6-O-sulfohydrolase (EC 3.1.6.11) ; N-acetyl-D-glucosamine-6-sulfate 6-O-sulfohydrolase (EC 3.1.6.14) ; Exo-6S-L-galactose sulfatase ; [Colonic mucin] exo-N-acetyl-D-glucosamine-6-sulfate 6-O-sulfohydrolase (EC 3.1.6.14)	D5EQH3_S1_11	D5EQH3	Coraliomargarita akajimensis (strain DSM 45221 / IAM 15411 / JCM 23193 / KCTC 12865 / 04OKA010-24)	Verrucomicrobia
c_000000000030_502	S1	11	[Heparin/heparan] 6-O-sulfate sulfatase (EC 3.1.6.14) ; Mucin-desulfating sulfatase (EC 3.1.6.14) ; 2-N,6-Disulfoglucosamine 6-O-sulfohydrolase (EC 3.1.6.11) ; N-acetyl-D-glucosamine-6-sulfate 6-O-sulfohydrolase (EC 3.1.6.14) ; Exo-6S-L-galactose sulfatase ; [Colonic mucin] exo-N-acetyl-D-glucosamine-6-sulfate 6-O-sulfohydrolase (EC 3.1.6.14)	D5EQH3_S1_11	D5EQH3	Coraliomargarita akajimensis (strain DSM 45221 / IAM 15411 / JCM 23193 / KCTC 12865 / 04OKA010-24)	Verrucomicrobia
c_000000000030_904	S1	11	[Heparin/heparan] 6-O-sulfate sulfatase (EC 3.1.6.14) ; Mucin-desulfating sulfatase (EC 3.1.6.14) ; 2-N,6-Disulfoglucosamine 6-O-sulfohydrolase (EC 3.1.6.11) ; N-acetyl-D-glucosamine-6-sulfate 6-O-sulfohydrolase (EC 3.1.6.14) ; Exo-6S-L-galactose sulfatase ; [Colonic mucin] exo-N-acetyl-D-glucosamine-6-sulfate 6-O-sulfohydrolase (EC 3.1.6.14)	T2KLK9_S1_11	T2KLK9	Formosa agariphila KMM 3901	Bacteroidetes
c_000000000027_11	S1	11	[Heparin/heparan] 6-O-sulfate sulfatase (EC 3.1.6.14) ; Mucin-desulfating sulfatase (EC 3.1.6.14) ; 2-N,6-Disulfoglucosamine 6-O-sulfohydrolase (EC 3.1.6.11) ; N-acetyl-D-glucosamine-6-sulfate 6-O-sulfohydrolase (EC 3.1.6.14) ; Exo-6S-L-galactose sulfatase ; [Colonic mucin] exo-N-acetyl-D-glucosamine-6-sulfate 6-O-sulfohydrolase (EC 3.1.6.14)	A6DT76_S1_11	A6DT76	Lentisphaera araneosa HTCC2155	Lentisphaerae
c_000000000029_6	S1	11	[Heparin/heparan] 6-O-sulfate sulfatase (EC 3.1.6.14) ; Mucin-desulfating sulfatase (EC 3.1.6.14) ; 2-N,6-Disulfoglucosamine 6-O-sulfohydrolase (EC 3.1.6.11) ; N-acetyl-D-glucosamine-6-sulfate 6-O-sulfohydrolase (EC 3.1.6.14) ; Exo-6S-L-galactose sulfatase ; [Colonic mucin] exo-N-acetyl-D-glucosamine-6-sulfate 6-O-sulfohydrolase (EC 3.1.6.14)	A6DT76_S1_11	A6DT76	Lentisphaera araneosa HTCC2155	Lentisphaerae
c_000000000029_18	S1	11	[Heparin/heparan] 6-O-sulfate sulfatase (EC 3.1.6.14) ; Mucin-desulfating sulfatase (EC 3.1.6.14) ; 2-N,6-Disulfoglucosamine 6-O-sulfohydrolase (EC 3.1.6.11) ; N-acetyl-D-glucosamine-6-sulfate 6-O-sulfohydrolase (EC 3.1.6.14) ; Exo-6S-L-galactose sulfatase ; [Colonic mucin] exo-N-acetyl-D-glucosamine-6-sulfate 6-O-sulfohydrolase (EC 3.1.6.14)	A6DT76_S1_11	A6DT76	Lentisphaera araneosa HTCC2155	Lentisphaerae
c_000000000030_478	S1	11	[Heparin/heparan] 6-O-sulfate sulfatase (EC 3.1.6.14) ; Mucin-desulfating sulfatase (EC 3.1.6.14) ; 2-N,6-Disulfoglucosamine 6-O-sulfohydrolase (EC 3.1.6.11) ; N-acetyl-D-glucosamine-6-sulfate 6-O-sulfohydrolase (EC 3.1.6.14) ; Exo-6S-L-galactose sulfatase ; [Colonic mucin] exo-N-acetyl-D-glucosamine-6-sulfate 6-O-sulfohydrolase (EC 3.1.6.14)	A6DT76_S1_11	A6DT76	Lentisphaera araneosa HTCC2155	Lentisphaerae
c_000000000027_34	S1	14	Unknown	A0A1M5C5C5_S1_14	A0A1M5C5C5	Arenibacter palladensis	Bacteroidetes
c_000000000027_37	S1	14	Unknown	A0A0S8JEN3_S1_14	A0A0S8JEN3	candidate division BRC1 bacterium SM23_51	Candidate division
c_000000000027_646	S1	14	Unknown	A0A0R2XN08_S1_14	A0A0R2XN08	Opitutaceae bacterium BACL24 MAG-120322-bin51	Verrucomicrobia
c_000000000027_27	S1	14	Unknown	A0A0S8E2G0_S1_14	A0A0S8E2G0	Planctomycetes bacterium SM23_25	Planctomycetes
c_000000000027_32	S1	14	Unknown	A0A0S8E2G0_S1_14	A0A0S8E2G0	Planctomycetes bacterium SM23_25	Planctomycetes
c_000000000027_31	S1	14	Unknown	A0A1N7JIF2_S1_14	A0A1N7JIF2	Zobellia uliginosa	Bacteroidetes
c_000000000028_312	S1	14	Unknown	A0A1N7JIF2_S1_14	A0A1N7JIF2	Zobellia uliginosa	Bacteroidetes
c_000000000027_635	S1	15	N-acetyl-D-galactosamine-6-sulfate exo-6-O-sulfohydrolase ; D-galactose-6-sulfate 6-O-sulfohydrolase (3.1.6.4)	A0A090VFM8_S1_15	A0A090VFM8	Algibacter lectus	Bacteroidetes
c_000000000027_211	S1	15	N-acetyl-D-galactosamine-6-sulfate exo-6-O-sulfohydrolase ; D-galactose-6-sulfate 6-O-sulfohydrolase (3.1.6.4)	D5ENP8_S1_15	D5ENP8	Coraliomargarita akajimensis (strain DSM 45221 / IAM 15411 / JCM 23193 / KCTC 12865 / 04OKA010-24)	Verrucomicrobia
c_000000000030_997	S1	15	N-acetyl-D-galactosamine-6-sulfate exo-6-O-sulfohydrolase ; D-galactose-6-sulfate 6-O-sulfohydrolase (3.1.6.4)	D5ENW6_S1_15	D5ENW6	Coraliomargarita akajimensis (strain DSM 45221 / IAM 15411 / JCM 23193 / KCTC 12865 / 04OKA010-24)	Verrucomicrobia
c_000000000029_14	S1	15	N-acetyl-D-galactosamine-6-sulfate exo-6-O-sulfohydrolase ; D-galactose-6-sulfate 6-O-sulfohydrolase (3.1.6.4)	A0A1P8WG13_S1_15	A0A1P8WG13	Fuerstia marisgermanicae	Planctomycetes
c_000000000027_2	S1	15	N-acetyl-D-galactosamine-6-sulfate exo-6-O-sulfohydrolase ; D-galactose-6-sulfate 6-O-sulfohydrolase (3.1.6.4)	A6DI18_S1_15	A6DI18	Lentisphaera araneosa HTCC2155	Lentisphaerae
c_000000000027_8	S1	15	N-acetyl-D-galactosamine-6-sulfate exo-6-O-sulfohydrolase ; D-galactose-6-sulfate 6-O-sulfohydrolase (3.1.6.4)	A6DI18_S1_15	A6DI18	Lentisphaera araneosa HTCC2155	Lentisphaerae
c_000000000027_9	S1	15	N-acetyl-D-galactosamine-6-sulfate exo-6-O-sulfohydrolase ; D-galactose-6-sulfate 6-O-sulfohydrolase (3.1.6.4)	A6DI18_S1_15	A6DI18	Lentisphaera araneosa HTCC2155	Lentisphaerae
c_000000000030_203	S1	15	N-acetyl-D-galactosamine-6-sulfate exo-6-O-sulfohydrolase ; D-galactose-6-sulfate 6-O-sulfohydrolase (3.1.6.4)	A6DI18_S1_15	A6DI18	Lentisphaera araneosa HTCC2155	Lentisphaerae
c_000000000027_516	S1	15	N-acetyl-D-galactosamine-6-sulfate exo-6-O-sulfohydrolase ; D-galactose-6-sulfate 6-O-sulfohydrolase (3.1.6.4)	A0A0R2XUT4_S1_15	A0A0R2XUT4	Opitutaceae bacterium BACL24 MAG-120322-bin51	Verrucomicrobia
c_000000000027_711	S1	15	N-acetyl-D-galactosamine-6-sulfate exo-6-O-sulfohydrolase ; D-galactose-6-sulfate 6-O-sulfohydrolase (3.1.6.4)	A0A0S8ERD2_S1_15	A0A0S8ERD2	Planctomycetes bacterium SM23_25	Planctomycetes
c_000000000027_571	S1	15	N-acetyl-D-galactosamine-6-sulfate exo-6-O-sulfohydrolase ; D-galactose-6-sulfate 6-O-sulfohydrolase (3.1.6.4)	M5U2D2_S1_15	M5U2D2	Rhodopirellula sallentina SM41	Planctomycetes
c_000000000030_901	S1	15	N-acetyl-D-galactosamine-6-sulfate exo-6-O-sulfohydrolase ; D-galactose-6-sulfate 6-O-sulfohydrolase (3.1.6.4)	M5TD68_S1_15	M5TD68	Rhodopirellula sp. SWK7	Planctomycetes
c_000000000030_989	S1	15	N-acetyl-D-galactosamine-6-sulfate exo-6-O-sulfohydrolase ; D-galactose-6-sulfate 6-O-sulfohydrolase (3.1.6.4)	M5TD92_S1_15	M5TD92	Rhodopirellula sp. SWK7	Planctomycetes
c_000000000027_52	S1	15	N-acetyl-D-galactosamine-6-sulfate exo-6-O-sulfohydrolase ; D-galactose-6-sulfate 6-O-sulfohydrolase (3.1.6.4)	A0A1M6ATK8_S1_15	A0A1M6ATK8	Rubritalea squalenifaciens DSM 18772	Verrucomicrobia
c_000000000030_730	S1	15	N-acetyl-D-galactosamine-6-sulfate exo-6-O-sulfohydrolase ; D-galactose-6-sulfate 6-O-sulfohydrolase (3.1.6.4)	A0A1M6ATK8_S1_15	A0A1M6ATK8	Rubritalea squalenifaciens DSM 18772	Verrucomicrobia
c_000000000030_982	S1	15	N-acetyl-D-galactosamine-6-sulfate exo-6-O-sulfohydrolase ; D-galactose-6-sulfate 6-O-sulfohydrolase (3.1.6.4)	A0A1M6ATK8_S1_15	A0A1M6ATK8	Rubritalea squalenifaciens DSM 18772	Verrucomicrobia
c_000000000027_556	S1	16	N-acetyl-D-galactosamine-6-sulfate exo-6-O-sulfohydrolase ; D-galactose-6-sulfate 6-O-sulfohydrolase (3.1.6.4)	D5ENZ2_S1_16	D5ENZ2	Coraliomargarita akajimensis (strain DSM 45221 / IAM 15411 / JCM 23193 / KCTC 12865 / 04OKA010-24)	Verrucomicrobia
c_000000000030_166	S1	16	N-acetyl-D-galactosamine-6-sulfate exo-6-O-sulfohydrolase ; D-galactose-6-sulfate 6-O-sulfohydrolase (3.1.6.4)	A6DM25_S1_16	A6DM25	Lentisphaera araneosa HTCC2155	Lentisphaerae
c_000000000030_508	S1	16	N-acetyl-D-galactosamine-6-sulfate exo-6-O-sulfohydrolase ; D-galactose-6-sulfate 6-O-sulfohydrolase (3.1.6.4)	A6DJL2_S1_16	A6DJL2	Lentisphaera araneosa HTCC2155	Lentisphaerae
c_000000000027_56	S1	16	N-acetyl-D-galactosamine-6-sulfate exo-6-O-sulfohydrolase ; D-galactose-6-sulfate 6-O-sulfohydrolase (3.1.6.4)	A0A0R2XP76_S1_16	A0A0R2XP76	Opitutaceae bacterium BACL24 MAG-120322-bin51	Verrucomicrobia
c_000000000027_366	S1	16	N-acetyl-D-galactosamine-6-sulfate exo-6-O-sulfohydrolase ; D-galactose-6-sulfate 6-O-sulfohydrolase (3.1.6.4)	M5RUB5_S1_16	M5RUB5	Rhodopirellula maiorica SM1	Planctomycetes
c_000000000026_442	S1	16	N-acetyl-D-galactosamine-6-sulfate exo-6-O-sulfohydrolase ; D-galactose-6-sulfate 6-O-sulfohydrolase (3.1.6.4)	M5RNB6_S1_16	M5RNB6	Rhodopirellula maiorica SM1	Planctomycetes
c_000000000028_313	S1	16	N-acetyl-D-galactosamine-6-sulfate exo-6-O-sulfohydrolase ; D-galactose-6-sulfate 6-O-sulfohydrolase (3.1.6.4)	M5TXG5_S1_16	M5TXG5	Rhodopirellula sallentina SM41	Planctomycetes
c_000000000030_505	S1	16	N-acetyl-D-galactosamine-6-sulfate exo-6-O-sulfohydrolase ; D-galactose-6-sulfate 6-O-sulfohydrolase (3.1.6.4)	M5U5A5_S1_16	M5U5A5	Rhodopirellula sallentina SM41	Planctomycetes
c_000000000027_41	S1	16	N-acetyl-D-galactosamine-6-sulfate exo-6-O-sulfohydrolase ; D-galactose-6-sulfate 6-O-sulfohydrolase (3.1.6.4)	M5TCY8_S1_16	M5TCY8	Rhodopirellula sp. SWK7	Planctomycetes
c_000000000027_89	S1	16	N-acetyl-D-galactosamine-6-sulfate exo-6-O-sulfohydrolase ; D-galactose-6-sulfate 6-O-sulfohydrolase (3.1.6.4)	M5T322_S1_16	M5T322	Rhodopirellula sp. SWK7	Planctomycetes
c_000000000027_517	S1	16	N-acetyl-D-galactosamine-6-sulfate exo-6-O-sulfohydrolase ; D-galactose-6-sulfate 6-O-sulfohydrolase (3.1.6.4)	M5T5B4_S1_16	M5T5B4	Rhodopirellula sp. SWK7	Planctomycetes
c_000000000027_643	S1	16	N-acetyl-D-galactosamine-6-sulfate exo-6-O-sulfohydrolase ; D-galactose-6-sulfate 6-O-sulfohydrolase (3.1.6.4)	M5T322_S1_16	M5T322	Rhodopirellula sp. SWK7	Planctomycetes
c_000000000029_22	S1	16	N-acetyl-D-galactosamine-6-sulfate exo-6-O-sulfohydrolase ; D-galactose-6-sulfate 6-O-sulfohydrolase (3.1.6.4)	M5T2N1_S1_16	M5T2N1	Rhodopirellula sp. SWK7	Planctomycetes
c_000000000027_51	S1	16	N-acetyl-D-galactosamine-6-sulfate exo-6-O-sulfohydrolase ; D-galactose-6-sulfate 6-O-sulfohydrolase (3.1.6.4)	F0STP2_S1_16	F0STP2	Rubinisphaera brasiliensis (strain ATCC 49424 / DSM 5305 / JCM 21570 / NBRC 103401 / IFAM 1448)	Planctomycetes
c_000000000030_503	S1	16	N-acetyl-D-galactosamine-6-sulfate exo-6-O-sulfohydrolase ; D-galactose-6-sulfate 6-O-sulfohydrolase (3.1.6.4)	A0A1Q2HS23_S1_16	A0A1Q2HS23	Sedimentisphaera cyanobacteriorum	Planctomycetes
c_000000000027_28	S1	16	N-acetyl-D-galactosamine-6-sulfate exo-6-O-sulfohydrolase ; D-galactose-6-sulfate 6-O-sulfohydrolase (3.1.6.4)	A0A1B1Y3G5_S1_16	A0A1B1Y3G5	Wenyingzhuangia fucanilytica	Bacteroidetes
c_000000000027_35	S1	16	N-acetyl-D-galactosamine-6-sulfate exo-6-O-sulfohydrolase ; D-galactose-6-sulfate 6-O-sulfohydrolase (3.1.6.4)	A0A1B1Y3G5_S1_16	A0A1B1Y3G5	Wenyingzhuangia fucanilytica	Bacteroidetes
c_000000000018_56	S1	17	[Fucan] exo-Fucose-2-sulfate-2-O-sulfohydrolase (EC 3.1.6.-) ; [alpha-Carrageenan] endo-3,6-anhydro-D-galactose-2-sulfate-2-O-sulfohydrolase	D5EQ49_S1_17	D5EQ49	Coraliomargarita akajimensis (strain DSM 45221 / IAM 15411 / JCM 23193 / KCTC 12865 / 04OKA010-24)	Verrucomicrobia
c_000000000030_479	S1	17	[Fucan] exo-Fucose-2-sulfate-2-O-sulfohydrolase (EC 3.1.6.-) ; [alpha-Carrageenan] endo-3,6-anhydro-D-galactose-2-sulfate-2-O-sulfohydrolase	D5ENW8_S1_17	D5ENW8	Coraliomargarita akajimensis (strain DSM 45221 / IAM 15411 / JCM 23193 / KCTC 12865 / 04OKA010-24)	Verrucomicrobia
c_000000000027_10	S1	17	[Fucan] exo-Fucose-2-sulfate-2-O-sulfohydrolase (EC 3.1.6.-) ; [alpha-Carrageenan] endo-3,6-anhydro-D-galactose-2-sulfate-2-O-sulfohydrolase	A6DG77_S1_17	A6DG77	Lentisphaera araneosa HTCC2155	Lentisphaerae
c_000000000027_67	S1	17	[Fucan] exo-Fucose-2-sulfate-2-O-sulfohydrolase (EC 3.1.6.-) ; [alpha-Carrageenan] endo-3,6-anhydro-D-galactose-2-sulfate-2-O-sulfohydrolase	A6DG77_S1_17	A6DG77	Lentisphaera araneosa HTCC2155	Lentisphaerae
c_000000000028_621	S1	17	[Fucan] exo-Fucose-2-sulfate-2-O-sulfohydrolase (EC 3.1.6.-) ; [alpha-Carrageenan] endo-3,6-anhydro-D-galactose-2-sulfate-2-O-sulfohydrolase	A6DQ01_S1_17	A6DQ01	Lentisphaera araneosa HTCC2155	Lentisphaerae
c_000000000030_477	S1	17	[Fucan] exo-Fucose-2-sulfate-2-O-sulfohydrolase (EC 3.1.6.-) ; [alpha-Carrageenan] endo-3,6-anhydro-D-galactose-2-sulfate-2-O-sulfohydrolase	A6DG77_S1_17	A6DG77	Lentisphaera araneosa HTCC2155	Lentisphaerae
c_000000000027_82	S1	17	[Fucan] exo-Fucose-2-sulfate-2-O-sulfohydrolase (EC 3.1.6.-) ; [alpha-Carrageenan] endo-3,6-anhydro-D-galactose-2-sulfate-2-O-sulfohydrolase	A0A0S8KME9_S1_17	A0A0S8KME9	Phycisphaerae bacterium SM1_79	Planctomycetes
c_000000000028_607	S1	17	[Fucan] exo-Fucose-2-sulfate-2-O-sulfohydrolase (EC 3.1.6.-) ; [alpha-Carrageenan] endo-3,6-anhydro-D-galactose-2-sulfate-2-O-sulfohydrolase	A0A0S8KME9_S1_17	A0A0S8KME9	Phycisphaerae bacterium SM1_79	Planctomycetes
c_000000000027_14	S1	17	[Fucan] exo-Fucose-2-sulfate-2-O-sulfohydrolase (EC 3.1.6.-) ; [alpha-Carrageenan] endo-3,6-anhydro-D-galactose-2-sulfate-2-O-sulfohydrolase	F0SIT7_S1_17	F0SIT7	Rubinisphaera brasiliensis (strain ATCC 49424 / DSM 5305 / JCM 21570 / NBRC 103401 / IFAM 1448)	Planctomycetes
c_000000000027_698	S1	18	Unknown	A0A1I5LTJ1_S1_18	A0A1I5LTJ1	Saccharomonospora viridis	Actinobacteria
c_000000000027_492	S1	19	[kappa-Carrageenan] endo-/exo-galactose-4-sulfate-4-O-sulfohydrolase (EC 3.1.6.-) ; [iota-Carrageenan)endo-D-galactose-4-sulfate-4-O-sulfohydrolase (EC 3.1.6.-)	D5EN15_S1_19	D5EN15	Coraliomargarita akajimensis (strain DSM 45221 / IAM 15411 / JCM 23193 / KCTC 12865 / 04OKA010-24)	Verrucomicrobia
c_000000000027_546	S1	19	[kappa-Carrageenan] endo-/exo-galactose-4-sulfate-4-O-sulfohydrolase (EC 3.1.6.-) ; [iota-Carrageenan)endo-D-galactose-4-sulfate-4-O-sulfohydrolase (EC 3.1.6.-)	D5EMJ3_S1_19	D5EMJ3	Coraliomargarita akajimensis (strain DSM 45221 / IAM 15411 / JCM 23193 / KCTC 12865 / 04OKA010-24)	Verrucomicrobia
c_000000000027_582	S1	19	[kappa-Carrageenan] endo-/exo-galactose-4-sulfate-4-O-sulfohydrolase (EC 3.1.6.-) ; [iota-Carrageenan)endo-D-galactose-4-sulfate-4-O-sulfohydrolase (EC 3.1.6.-)	D5EN16_S1_19	D5EN16	Coraliomargarita akajimensis (strain DSM 45221 / IAM 15411 / JCM 23193 / KCTC 12865 / 04OKA010-24)	Verrucomicrobia
c_000000000020_84	S1	19	[kappa-Carrageenan] endo-/exo-galactose-4-sulfate-4-O-sulfohydrolase (EC 3.1.6.-) ; [iota-Carrageenan)endo-D-galactose-4-sulfate-4-O-sulfohydrolase (EC 3.1.6.-)	D5ELT3_S1_19	D5ELT3	Coraliomargarita akajimensis (strain DSM 45221 / IAM 15411 / JCM 23193 / KCTC 12865 / 04OKA010-24)	Verrucomicrobia
c_000000000029_63	S1	19	[kappa-Carrageenan] endo-/exo-galactose-4-sulfate-4-O-sulfohydrolase (EC 3.1.6.-) ; [iota-Carrageenan)endo-D-galactose-4-sulfate-4-O-sulfohydrolase (EC 3.1.6.-)	D5ELT2_S1_19	D5ELT2	Coraliomargarita akajimensis (strain DSM 45221 / IAM 15411 / JCM 23193 / KCTC 12865 / 04OKA010-24)	Verrucomicrobia
c_000000000018_39	S1	19	[kappa-Carrageenan] endo-/exo-galactose-4-sulfate-4-O-sulfohydrolase (EC 3.1.6.-) ; [iota-Carrageenan)endo-D-galactose-4-sulfate-4-O-sulfohydrolase (EC 3.1.6.-)	D5EN95_S1_19	D5EN95	Coraliomargarita akajimensis (strain DSM 45221 / IAM 15411 / JCM 23193 / KCTC 12865 / 04OKA010-24)	Verrucomicrobia
c_000000000028_682	S1	19	[kappa-Carrageenan] endo-/exo-galactose-4-sulfate-4-O-sulfohydrolase (EC 3.1.6.-) ; [iota-Carrageenan)endo-D-galactose-4-sulfate-4-O-sulfohydrolase (EC 3.1.6.-)	D5EMJ3_S1_19	D5EMJ3	Coraliomargarita akajimensis (strain DSM 45221 / IAM 15411 / JCM 23193 / KCTC 12865 / 04OKA010-24)	Verrucomicrobia
c_000000000027_74	S1	19	[kappa-Carrageenan] endo-/exo-galactose-4-sulfate-4-O-sulfohydrolase (EC 3.1.6.-) ; [iota-Carrageenan)endo-D-galactose-4-sulfate-4-O-sulfohydrolase (EC 3.1.6.-)	A0A136A2J6_S1_19	A0A136A2J6	Paraglaciecola hydrolytica	Proteobacteria
c_000000000028_657	S1	19	[kappa-Carrageenan] endo-/exo-galactose-4-sulfate-4-O-sulfohydrolase (EC 3.1.6.-) ; [iota-Carrageenan)endo-D-galactose-4-sulfate-4-O-sulfohydrolase (EC 3.1.6.-)	A0A0S8KPZ2_S1_19	A0A0S8KPZ2	Phycisphaerae bacterium SM1_79	Planctomycetes
c_000000000020_38	S1	19	[kappa-Carrageenan] endo-/exo-galactose-4-sulfate-4-O-sulfohydrolase (EC 3.1.6.-) ; [iota-Carrageenan)endo-D-galactose-4-sulfate-4-O-sulfohydrolase (EC 3.1.6.-)	A0A1H1L5F4_S1_19	A0A1H1L5F4	Polaribacter sp. KT25b	Bacteroidetes
c_000000000018_18	S1	19	[kappa-Carrageenan] endo-/exo-galactose-4-sulfate-4-O-sulfohydrolase (EC 3.1.6.-) ; [iota-Carrageenan)endo-D-galactose-4-sulfate-4-O-sulfohydrolase (EC 3.1.6.-)	A0A0J1B543_S1_19	A0A0J1B543	Rhodopirellula islandica	Planctomycetes
c_000000000020_48	S1	19	[kappa-Carrageenan] endo-/exo-galactose-4-sulfate-4-O-sulfohydrolase (EC 3.1.6.-) ; [iota-Carrageenan)endo-D-galactose-4-sulfate-4-O-sulfohydrolase (EC 3.1.6.-)	M5T9H4_S1_19	M5T9H4	Rhodopirellula sp. SWK7	Planctomycetes
c_000000000018_17	S1	19	[kappa-Carrageenan] endo-/exo-galactose-4-sulfate-4-O-sulfohydrolase (EC 3.1.6.-) ; [iota-Carrageenan)endo-D-galactose-4-sulfate-4-O-sulfohydrolase (EC 3.1.6.-)	M5T9H9_S1_19	M5T9H9	Rhodopirellula sp. SWK7	Planctomycetes
c_000000000020_83	S1	19	[kappa-Carrageenan] endo-/exo-galactose-4-sulfate-4-O-sulfohydrolase (EC 3.1.6.-) ; [iota-Carrageenan)endo-D-galactose-4-sulfate-4-O-sulfohydrolase (EC 3.1.6.-)	G0L4M9_S1_19	G0L4M9	Zobellia galactanivorans (strain DSM 12802 / CCUG 47099 / CIP 106680 / NCIMB 13871 / Dsij)	Bacteroidetes
c_000000000018_1	S1	20	[Colonic mucin] D-Galactose-3-sulfate/N-acetyl-D-galactosamine-3-sulfate 3-O-sulfatase	M5RLU2_S1_20	M5RLU2	Rhodopirellula maiorica SM1	Planctomycetes
c_000000000030_728	S1	20	[Colonic mucin] D-Galactose-3-sulfate/N-acetyl-D-galactosamine-3-sulfate 3-O-sulfatase	M5RGP1_S1_20	M5RGP1	Rhodopirellula maiorica SM1	Planctomycetes
c_000000000030_941	S1	20	[Colonic mucin] D-Galactose-3-sulfate/N-acetyl-D-galactosamine-3-sulfate 3-O-sulfatase	M5RLU2_S1_20	M5RLU2	Rhodopirellula maiorica SM1	Planctomycetes
c_000000000027_50	S1	20	[Colonic mucin] D-Galactose-3-sulfate/N-acetyl-D-galactosamine-3-sulfate 3-O-sulfatase	M5T4E3_S1_20	M5T4E3	Rhodopirellula sp. SWK7	Planctomycetes
c_000000000027_81	S1	20	[Colonic mucin] D-Galactose-3-sulfate/N-acetyl-D-galactosamine-3-sulfate 3-O-sulfatase	M5T4E3_S1_20	M5T4E3	Rhodopirellula sp. SWK7	Planctomycetes
c_000000000027_91	S1	20	[Colonic mucin] D-Galactose-3-sulfate/N-acetyl-D-galactosamine-3-sulfate 3-O-sulfatase	M5T4E3_S1_20	M5T4E3	Rhodopirellula sp. SWK7	Planctomycetes
c_000000000030_490	S1	20	[Colonic mucin] D-Galactose-3-sulfate/N-acetyl-D-galactosamine-3-sulfate 3-O-sulfatase	M5T4E3_S1_20	M5T4E3	Rhodopirellula sp. SWK7	Planctomycetes
c_000000000018_2	S1	20	[Colonic mucin] D-Galactose-3-sulfate/N-acetyl-D-galactosamine-3-sulfate 3-O-sulfatase	A0A1B1Y651_S1_20	A0A1B1Y651	Wenyingzhuangia fucanilytica	Bacteroidetes
c_000000000027_3	S1	23	Unknown	Q7UH46_S1_23	Q7UH46	Rhodopirellula baltica (strain DSM 10527 / NCIMB 13988 / SH1)	Planctomycetes
c_000000000030_202	S1	23	Unknown	Q7UH46_S1_23	Q7UH46	Rhodopirellula baltica (strain DSM 10527 / NCIMB 13988 / SH1)	Planctomycetes
c_000000000018_40	S1	24	Unknown	D5EN91_S1_24	D5EN91	Coraliomargarita akajimensis (strain DSM 45221 / IAM 15411 / JCM 23193 / KCTC 12865 / 04OKA010-24)	Verrucomicrobia
c_000000000018_41	S1	24	Unknown	D5EN90_S1_24	D5EN90	Coraliomargarita akajimensis (strain DSM 45221 / IAM 15411 / JCM 23193 / KCTC 12865 / 04OKA010-24)	Verrucomicrobia
c_000000000028_630	S1	24	Unknown	D5ENZ1_S1_24	D5ENZ1	Coraliomargarita akajimensis (strain DSM 45221 / IAM 15411 / JCM 23193 / KCTC 12865 / 04OKA010-24)	Verrucomicrobia
c_000000000028_644	S1	24	Unknown	D5ENZ1_S1_24	D5ENZ1	Coraliomargarita akajimensis (strain DSM 45221 / IAM 15411 / JCM 23193 / KCTC 12865 / 04OKA010-24)	Verrucomicrobia
c_000000000030_278	S1	24	Unknown	D5EN52_S1_24	D5EN52	Coraliomargarita akajimensis (strain DSM 45221 / IAM 15411 / JCM 23193 / KCTC 12865 / 04OKA010-24)	Verrucomicrobia
c_000000000030_803	S1	24	Unknown	D5ENZ1_S1_24	D5ENZ1	Coraliomargarita akajimensis (strain DSM 45221 / IAM 15411 / JCM 23193 / KCTC 12865 / 04OKA010-24)	Verrucomicrobia
c_000000000030_806	S1	24	Unknown	D5EN73_S1_24	D5EN73	Coraliomargarita akajimensis (strain DSM 45221 / IAM 15411 / JCM 23193 / KCTC 12865 / 04OKA010-24)	Verrucomicrobia
c_000000000028_645	S1	24	Unknown	A0A1P8WLD1_S1_24	A0A1P8WLD1	Fuerstia marisgermanicae	Planctomycetes
c_000000000028_671	S1	24	Unknown	A0A0F5JJL8_S1_24	A0A0F5JJL8	Parabacteroides gordonii MS-1	Bacteroidetes
c_000000000027_29	S1	24	Unknown	M5S9M7_S1_24	M5S9M7	Rhodopirellula maiorica SM1	Planctomycetes
c_000000000028_307	S1	24	Unknown	M5U2P3_S1_24	M5U2P3	Rhodopirellula sallentina SM41	Planctomycetes
c_000000000027_567	S1	24	Unknown	M5TCX6_S1_24	M5TCX6	Rhodopirellula sp. SWK7	Planctomycetes
c_000000000027_568	S1	24	Unknown	M5TCX6_S1_24	M5TCX6	Rhodopirellula sp. SWK7	Planctomycetes
c_000000000029_11	S1	24	Unknown	M5TD32_S1_24	M5TD32	Rhodopirellula sp. SWK7	Planctomycetes
c_000000000028_600	S1	24	Unknown	E0XQP6_S1_24	E0XQP6	uncultured Verrucomicrobiales bacterium HF0010_05E02	Verrucomicrobia
c_000000000028_692	S1	24	Unknown	E0XQP6_S1_24	E0XQP6	uncultured Verrucomicrobiales bacterium HF0010_05E02	Verrucomicrobia
c_000000000030_903	S1	25	[Fucan] exo-Fucose-3-sulfate-3-O-sulfohydrolase (EC 3.1.6.-) ; [Ulvan] exo-L-Rhamnose-3-sulfate-3-O-sulfohydrolase (EC 3.1.6.-)	D5ELT5_S1_25	D5ELT5	Coraliomargarita akajimensis (strain DSM 45221 / IAM 15411 / JCM 23193 / KCTC 12865 / 04OKA010-24)	Verrucomicrobia
c_000000000027_76	S1	25	[Fucan] exo-Fucose-3-sulfate-3-O-sulfohydrolase (EC 3.1.6.-) ; [Ulvan] exo-L-Rhamnose-3-sulfate-3-O-sulfohydrolase (EC 3.1.6.-)	A0A1S1YRZ7_S1_25	A0A1S1YRZ7	Flammeovirga pacifica	Bacteroidetes
c_000000000030_491	S1	25	[Fucan] exo-Fucose-3-sulfate-3-O-sulfohydrolase (EC 3.1.6.-) ; [Ulvan] exo-L-Rhamnose-3-sulfate-3-O-sulfohydrolase (EC 3.1.6.-)	A0A1S1YRZ7_S1_25	A0A1S1YRZ7	Flammeovirga pacifica	Bacteroidetes
c_000000000027_4	S1	25	[Fucan] exo-Fucose-3-sulfate-3-O-sulfohydrolase (EC 3.1.6.-) ; [Ulvan] exo-L-Rhamnose-3-sulfate-3-O-sulfohydrolase (EC 3.1.6.-)	A0A1P8WPK9_S1_25	A0A1P8WPK9	Fuerstia marisgermanicae	Planctomycetes
c_000000000028_622	S1	25	[Fucan] exo-Fucose-3-sulfate-3-O-sulfohydrolase (EC 3.1.6.-) ; [Ulvan] exo-L-Rhamnose-3-sulfate-3-O-sulfohydrolase (EC 3.1.6.-)	A0A1P8WPK9_S1_25	A0A1P8WPK9	Fuerstia marisgermanicae	Planctomycetes
c_000000000027_352	S1	28	Unknown	A0A0R2XH03_S1_28	A0A0R2XH03	Opitutaceae bacterium BACL24 MAG-120322-bin51	Verrucomicrobia
c_000000000027_712	S1	28	Unknown	A0A0R2XH03_S1_28	A0A0R2XH03	Opitutaceae bacterium BACL24 MAG-120322-bin51	Verrucomicrobia
c_000000000028_620	S1	28	Unknown	A0A0S8KNJ3_S1_28	A0A0S8KNJ3	Phycisphaerae bacterium SM1_79	Planctomycetes
c_000000000027_70	S1	30	Unknown	A0A1E5SI71_S1_30	A0A1E5SI71	Algibacter aquaticus	Bacteroidetes
c_000000000030_713	S1	30	Unknown	A0A1E5SI71_S1_30	A0A1E5SI71	Algibacter aquaticus	Bacteroidetes
c_000000000027_636	S1	30	Unknown	A0A090W7N3_S1_30	A0A090W7N3	Algibacter lectus	Bacteroidetes
c_000000000027_640	S1	30	Unknown	A0A0S8JSU1_S1_30	A0A0S8JSU1	Bacteroides sp. SM23_62	Bacteroidetes
c_000000000027_5	S1	30	Unknown	A0A1B1FZT7_S1_30	A0A1B1FZT7	Flammeovirga sp. MY04	Bacteroidetes
c_000000000030_712	S1	30	Unknown	A0A1Q2HRQ8_S1_30	A0A1Q2HRQ8	Sedimentisphaera cyanobacteriorum	Planctomycetes
c_000000000027_44	S1	30	Unknown	A0A1B1Y641_S1_30	A0A1B1Y641	Wenyingzhuangia fucanilytica	Bacteroidetes
c_000000000028_720	S1	33	Unknown	M5TZ55_S1_33	M5TZ55	Rhodopirellula sallentina SM41	Planctomycetes
c_000000000030_994	S1	33	Unknown	M5TZ55_S1_33	M5TZ55	Rhodopirellula sallentina SM41	Planctomycetes
c_000000000028_878	S1	40	Unknown	A0A1Q2HRP5_S1_40	A0A1Q2HRP5	Sedimentisphaera cyanobacteriorum	Planctomycetes
c_000000000030_905	S1	44	Unknown	D5EHM1_S1_44	D5EHM1	Coraliomargarita akajimensis (strain DSM 45221 / IAM 15411 / JCM 23193 / KCTC 12865 / 04OKA010-24)	Verrucomicrobia
c_000000000028_673	S1	51	Unknown	A0A0S8JMN0_S1_51	A0A0S8JMN0	Bacteroides sp. SM23_62	Bacteroidetes
c_000000000029_60	S1	51	Unknown	D5EN68_S1_51	D5EN68	Coraliomargarita akajimensis (strain DSM 45221 / IAM 15411 / JCM 23193 / KCTC 12865 / 04OKA010-24)	Verrucomicrobia
c_000000000029_61	S1	51	Unknown	D5EMJ2_S1_51	D5EMJ2	Coraliomargarita akajimensis (strain DSM 45221 / IAM 15411 / JCM 23193 / KCTC 12865 / 04OKA010-24)	Verrucomicrobia
c_000000000018_42	S1	51	Unknown	D5EN94_S1_51	D5EN94	Coraliomargarita akajimensis (strain DSM 45221 / IAM 15411 / JCM 23193 / KCTC 12865 / 04OKA010-24)	Verrucomicrobia
c_000000000030_998	S1	51	Unknown	D5ENX1_S1_51	D5ENX1	Coraliomargarita akajimensis (strain DSM 45221 / IAM 15411 / JCM 23193 / KCTC 12865 / 04OKA010-24)	Verrucomicrobia
c_000000000027_713	S1	62	Unknown	A0A0P0D8V7_S1_62	A0A0P0D8V7	Algibacter alginicilyticus	Bacteroidetes
c_000000000027_440	S1	72	Unknown	D5EN19_S1_72	D5EN19	Coraliomargarita akajimensis (strain DSM 45221 / IAM 15411 / JCM 23193 / KCTC 12865 / 04OKA010-24)	Verrucomicrobia
c_000000000027_570	S1	72	Unknown	D5EN67_S1_72	D5EN67	Coraliomargarita akajimensis (strain DSM 45221 / IAM 15411 / JCM 23193 / KCTC 12865 / 04OKA010-24)	Verrucomicrobia
c_000000000027_581	S1	72	Unknown	D5EN19_S1_72	D5EN19	Coraliomargarita akajimensis (strain DSM 45221 / IAM 15411 / JCM 23193 / KCTC 12865 / 04OKA010-24)	Verrucomicrobia
c_000000000020_61	S1	72	Unknown	D5EMJ7_S1_72	D5EMJ7	Coraliomargarita akajimensis (strain DSM 45221 / IAM 15411 / JCM 23193 / KCTC 12865 / 04OKA010-24)	Verrucomicrobia
c_000000000030_1000	S1	72	Unknown	D5ENX2_S1_72	D5ENX2	Coraliomargarita akajimensis (strain DSM 45221 / IAM 15411 / JCM 23193 / KCTC 12865 / 04OKA010-24)	Verrucomicrobia
c_000000000027_569	S1	72	Unknown	M5SWU6_S1_72	M5SWU6	Rhodopirellula sp. SWK7	Planctomycetes

## Sheet: Classification count
Family	Subfamily	Counts	% of each subfamily out of 165 sulfatases	Known enzymatic activities
S1	16	17	0.10303	N-acetyl-D-galactosamine-6-sulfate exo-6-O-sulfohydrolase ; D-galactose-6-sulfate 6-O-sulfohydrolase (3.1.6.4)
S1	7	16	0.0969697	[Heparin/heparan] Iduronate-2-sulfate-2-O-sulfohydrolase (EC 3.1.6.13) ; [kappa-carrageenan] endo-/exo-Galactose-4-sulfate-4-O-sulfohydrolase (EC 3.1.6.-) ; [Ulvan] endo-Xylose-2-sulfate-2-O-sulfohydrolase (EC 3.1.6.-)
S1	15	16	0.0969697	N-acetyl-D-galactosamine-6-sulfate exo-6-O-sulfohydrolase ; D-galactose-6-sulfate 6-O-sulfohydrolase (3.1.6.4)
S1	24	16	0.0969697	Unknown
S1	8	15	0.0909091	N-sulfoglucosamine sulfohydrolase (EC 3.10.1.1) ; [Ulvan] exo-Xylose-2-sulfate-2-O-sulfohydrolase (EC 3.1.6.-)
S1	19	14	0.0848485	[kappa-Carrageenan] endo-/exo-galactose-4-sulfate-4-O-sulfohydrolase (EC 3.1.6.-) ; [iota-Carrageenan)endo-D-galactose-4-sulfate-4-O-sulfohydrolase (EC 3.1.6.-)
S1	17	9	0.0545455	[Fucan] exo-Fucose-2-sulfate-2-O-sulfohydrolase (EC 3.1.6.-) ; [alpha-Carrageenan] endo-3,6-anhydro-D-galactose-2-sulfate-2-O-sulfohydrolase
S1	20	8	0.0484848	[Colonic mucin] D-Galactose-3-sulfate/N-acetyl-D-galactosamine-3-sulfate 3-O-sulfatase
S1	11	7	0.0424242	[Heparin/heparan] 6-O-sulfate sulfatase (EC 3.1.6.14) ; Mucin-desulfating sulfatase (EC 3.1.6.14) ; 2-N,6-Disulfoglucosamine 6-O-sulfohydrolase (EC 3.1.6.11) ; N-acetyl-D-glucosamine-6-sulfate 6-O-sulfohydrolase (EC 3.1.6.14) ; Exo-6S-L-galactose sulfatase ; [Colonic mucin] exo-N-acetyl-D-glucosamine-6-sulfate 6-O-sulfohydrolase (EC 3.1.6.14)
S1	14	7	0.0424242	Unknown
S1	30	7	0.0424242	Unknown
S1	4	6	0.0363636	Arylsulfate sulfohydrolase (EC 3.1.6.1) ; [Colonic mucin] endo-D-Galactose-3-sulfate 3-O-sulfohydrolase ; [Colonic mucin] D-Galactose-6-sulfate 6-O-sulfohydrolase (EC 3.1.6.4)
S1	72	6	0.0363636	Unknown
S1	25	5	0.030303	[Fucan] exo-Fucose-3-sulfate-3-O-sulfohydrolase (EC 3.1.6.-) ; [Ulvan] exo-L-Rhamnose-3-sulfate-3-O-sulfohydrolase (EC 3.1.6.-)
S1	51	5	0.030303	Unknown
S1	28	3	0.0181818	Unknown
S1	23	2	0.0121212	Unknown
S1	33	2	0.0121212	Unknown
S1	18	1	0.00606061	Unknown
S1	40	1	0.00606061	Unknown
S1	44	1	0.00606061	Unknown
S1	62	1	0.00606061	Unknown
Total		165	1
