# Supplementary material for: Pontiella agarivorans sp. nov., a novel marine anaerobic bacterium capable of degrading macroalgal polysaccharides and fixing nitrogen
Source: Appl Environ Microbiol. 2024 Jan 24;90(2):e00914-23. doi: 10.1128/aem.00914-23 (PMC10880615; doi:10.1128/aem.00914-23)
Supplement: Supplemental Table S4 — Potential genes involved in macroalgal polysaccharide degradation. [file aem.00914-23-s0005.xlsx]

## Sheet: agarose
Table S4. List of potential genes involved in macroalgal polysaccharide (agarose, iota-carrageenan, and fucoidan) degradation.
Agarose degradation
ID	SignalP	dbCAN
c_000000000020_87	N	GH16
c_000000000020_42	Y(1-19)	GH16
c_000000000027_439	Y(1-23)	GH16
c_000000000030_907	Y(1-25)	GH16
c_000000000026_443	Y(1-19)	GH16
c_000000000029_59	Y(1-23)	GH16
c_000000000018_53	Y(1-25)	GH16
c_000000000029_62	Y(1-39)	GH16
c_000000000030_1001	Y(1-30)	GH16
c_000000000027_632	N	GH86
c_000000000030_799	Y(1-21)	GH86
c_000000000027_710	Y(1-20)	GH86
c_000000000020_67	Y(1-19)	GH86
c_000000000020_66	Y(1-23)	GH86
c_000000000020_60	Y(1-22)	GH86
c_000000000030_1009	N	GH86
c_000000000027_530	Y(1-23)	GH86
c_000000000030_1011	N	GH86
c_000000000027_541	N	GH86
c_000000000030_773	N	GH86
c_000000000020_73	Y(1-25)	GH86
c_000000000030_804	Y(1-28)	GH86
c_000000000018_55	Y(1-18)	GH86
c_000000000027_545	N	GH86
c_000000000027_438	Y(1-11)	GH86
c_000000000028_672	Y(1-24)	GH86
c_000000000020_86	N	GH50
c_000000000028_627	Y(1-23)	GH50
c_000000000027_577	Y(1-22)	GH50
c_000000000028_646	Y(1-27)	GH50
c_000000000027_533	Y(1-24)	GH50
c_000000000027_709	N	GH50
c_000000000028_611	N	GH117
c_000000000030_1003	N	GH117
c_000000000027_531	N	GH117
c_000000000030_913	N	GH117
c_000000000027_36	Y(1-22)	GH117
c_000000000020_81	N	GH117
c_000000000030_1008	N	GH117
c_000000000018_60	N	GH117
c_000000000030_910	N	GH117
c_000000000030_912	N	GH117
c_000000000020_57	Y(1-24)	GH117
c_000000000030_1012	Y(1-22)	GH117

## Sheet: iota-carrageenan
iota-carrageenan degradation
ID	Signal P	dbCAN/SulfAtlas
c_000000000027_83	Y(1-23)	GH82
c_000000000027_68	Y(1-22)	GH82
c_000000000029_21	N	GH82
c_000000000030_507	Y(1-23)	GH82
c_000000000020_44	N	GH127
c_000000000027_615	Y(1-19)	GH127
c_000000000027_575	N	GH127
c_000000000027_61	Y(1-20)	GH127
c_000000000018_56	Y	S1_17
c_000000000030_479	Y	S1_17
c_000000000027_10	Y	S1_17
c_000000000027_67	Y	S1_17
c_000000000028_621	Y	S1_17
c_000000000030_477	Y	S1_17
c_000000000027_82	Y	S1_17
c_000000000028_607	Y	S1_17
c_000000000027_14	Y	S1_17
c_000000000027_492	N	S1_19
c_000000000027_546	Y	S1_19
c_000000000027_582	Y	S1_19
c_000000000020_84	Y	S1_19
c_000000000029_63	Y	S1_19
c_000000000018_39	Y	S1_19
c_000000000028_682	Y	S1_19
c_000000000027_74	Y	S1_19
c_000000000028_657	Y	S1_19
c_000000000020_38	Y	S1_19
c_000000000018_18	Y	S1_19
c_000000000020_48	Y	S1_19
c_000000000018_17	Y	S1_19
c_000000000020_83	Y	S1_19

## Sheet: fucoidan
Fucoidan degradation
ID	Signal P	dbCAN/SulfAtlas
c_000000000020_59	N	GH141
c_000000000018_63	N	GH29
c_000000000018_64	N	GH29
c_000000000018_65	Y(1-22)	GH29
c_000000000018_66	Y(1-27)	GH29
c_000000000018_67	Y(1-25)	GH29
c_000000000020_51	Y(1-19)	GH29
c_000000000027_242	N	GH29
c_000000000027_487	Y(1-20)	GH29
c_000000000027_535	N	GH29
c_000000000027_566	Y(1-26)	GH29
c_000000000027_627	Y(1-22)	GH29
c_000000000027_647	Y(1-19)	GH29
c_000000000027_715	Y(1-27)	GH29
c_000000000028_324	Y(1-23)	GH29
c_000000000028_602	Y(1-21)	GH29
c_000000000028_603	N	GH29
c_000000000028_642	Y(1-20)	GH29
c_000000000028_656	Y(1-21)	GH29
c_000000000028_670	Y(1-24)	GH29
c_000000000029_1	Y(1-27)	GH29
c_000000000029_129	Y(1-12)	GH29
c_000000000029_16	N	GH29
c_000000000029_23	N	GH29
c_000000000030_1007	N	GH29
c_000000000030_1014	Y(1-19)	GH29
c_000000000030_383	N	GH29
c_000000000030_384	Y(1-21)	GH29
c_000000000030_385	Y(1-26)	GH29
c_000000000030_906	N	GH29
c_000000000027_542	Y(1-21)	GH95
c_000000000027_80	Y(1-22)	GH95
c_000000000029_15	Y(1-23)	GH95
c_000000000027_2	Y	S1_15
c_000000000027_211	Y	S1_15
c_000000000027_516	Y	S1_15
c_000000000027_52	Y	S1_15
c_000000000027_571	Y	S1_15
c_000000000027_635	Y	S1_15
c_000000000027_711	Y	S1_15
c_000000000027_8	Y	S1_15
c_000000000027_9	Y	S1_15
c_000000000029_14	Y	S1_15
c_000000000030_203	Y	S1_15
c_000000000030_730	Y	S1_15
c_000000000030_901	Y	S1_15
c_000000000030_982	Y	S1_15
c_000000000030_989	Y	S1_15
c_000000000030_997	Y	S1_15
c_000000000026_442	Y	S1_16
c_000000000027_28	Y	S1_16
c_000000000027_35	Y	S1_16
c_000000000027_366	Y	S1_16
c_000000000027_41	Y	S1_16
c_000000000027_51	Y	S1_16
c_000000000027_517	Y	S1_16
c_000000000027_556	Y	S1_16
c_000000000027_56	Y	S1_16
c_000000000027_643	Y	S1_16
c_000000000027_89	Y	S1_16
c_000000000028_313	N	S1_16
c_000000000029_22	Y	S1_16
c_000000000030_166	Y	S1_16
c_000000000030_503	Y	S1_16
c_000000000030_505	Y	S1_16
c_000000000030_508	Y	S1_16
c_000000000018_56	Y	S1_17
c_000000000027_10	Y	S1_17
c_000000000027_14	Y	S1_17
c_000000000027_67	Y	S1_17
c_000000000027_82	Y	S1_17
c_000000000028_607	Y	S1_17
c_000000000028_621	Y	S1_17
c_000000000030_477	Y	S1_17
c_000000000030_479	Y	S1_17
c_000000000027_4	Y	S1_25
c_000000000027_76	Y	S1_25
c_000000000028_622	Y	S1_25
c_000000000030_491	Y	S1_25
c_000000000030_903	Y	S1_25
