# Supplementary material for: Pontiella agarivorans sp. nov., a novel marine anaerobic bacterium capable of degrading macroalgal polysaccharides and fixing nitrogen
Source: Appl Environ Microbiol. 2024 Jan 24;90(2):e00914-23. doi: 10.1128/aem.00914-23 (PMC10880615; doi:10.1128/aem.00914-23)
Supplement: Supplemental Table S5 — Comparative genomic data for heatmap. [file aem.00914-23-s0006.xlsx]

## Sheet: heatmap
Table S5. Comparative genomic data of genomes in the Kiritimatiellales order for heatmap in Figure 1.
						agar				i-carrageenan				fucoidan
Node ID	Full name	Accession	Genome Size (Mb)	total CAZyme %	total sulfatase %	GH16	GH50	GH86	GH117	GH82	GH127	S1_17	S1_19	GH29	GH95	GH141	S1_15	S1_16	S1_17	S1_25
GCA_002338345.1_ASM233834v1_genomic	MAG UBA1859 (GCA_002338345.1)	GCA_002338345.1	0.9464	3.05677	2.72926	0	1	1	1	0	0	2	2	3	0	0	3	0	2	1
GCA_002423675.1_ASM242367v1_genomic	MAG UBA5540 (GCA_002423675.1)	GCA_002423675.1	2	1.48637	0.206441	1	0	0	0	0	0	1	0	0	1	3	0	0	1	0
GCA_002691095.1_ASM269109v1_genomic	MAG MED670 (GCA_002691095.1)	GCA_002691095.1	1.304	3.83653	3.0859	1	1	0	0	0	0	3	1	6	0	0	3	2	3	0
GCA_002712105.1_ASM271210v1_genomic	MAG SAT197 (GCA_002712105.1)	GCA_002712105.1	1.177	2.75735	1.74632	0	1	0	1	0	0	1	1	4	0	0	1	1	1	0
GCA_003230915.1_ASM323091v1_genomic	MAG SZUA-127 (GCA_003230915.1)	GCA_003230915.1	1.904	1.38151	0.10627	0	0	0	0	0	0	0	0	0	0	0	0	0	0	0
GCA_003246265.1_ASM324626v1_genomic	MAG SZUA-380 (GCA_003246265.1)	GCA_003246265.1	2.997	4.79159	2.22049	12	1	7	6	0	1	3	11	14	0	1	5	4	3	1
GCA_003252225.1_ASM325222v1_genomic	MAG SZUA-494 (GCA_003252225.1)	GCA_003252225.1	3	3.22694	1.50824	6	2	9	3	1	0	1	5	7	0	0	4	3	1	1
GCA_003532555.1_ASM353255v1_genomic	MAG UBA8747 (GCA_003532555.1)	GCA_003532555.1	1.1	2.39852	2.21402	0	1	1	1	0	1	3	2	0	0	0	2	1	3	1
GCA_004213315.1_ASM421331v1_genomic	MAG MED-G175 (GCA_004213315.1)	GCA_004213315.1	1.364	2.92722	2.76899	1	0	0	2	0	0	2	1	6	0	0	3	4	2	0
GCA_012729265.1_ASM1272926v1_genomic	MAG AS06rmzACSIP_553 (GCA_012729265.1)	GCA_012729265.1	3.4	3.83889	0.0314663	0	0	0	0	0	1	0	0	1	2	0	0	0	0	0
GCA_013042165.1_ASM1304216v1_genomic	MAG Site_C10 (GCA_013042165.1)	GCA_013042165.1	1.852	1.28733	0.669413	0	0	0	0	0	0	0	0	0	0	0	0	1	0	0
GCA_013141415.1_ASM1314141v1_genomic	MAG P-RSF-IL-06 (GCA_013141415.1)	GCA_013141415.1	2.219	2.68318	1.70279	0	0	0	1	0	0	4	1	0	0	2	1	3	4	0
GCA_014381785.1_ASM1438178v1_genomic	MAG NIOZ-UU71 (GCA_014381785.1)	GCA_014381785.1	2.2	3.79932	0.0974184	5	0	0	0	0	0	0	0	0	0	0	0	0	0	0
GCA_015486775.1_ASM1548677v1_genomic	MAG S014_20 (GCA_015486775.1)	GCA_015486775.1	2.516	2.93863	0.302506	0	0	0	0	0	0	0	0	0	0	0	0	0	0	1
GCA_016342445.1_ASM1634244v1_genomic	MAG MAG23 (GCA_016342445.1)	GCA_016342445.1	2.1	4.60358	0.971867	0	0	0	0	0	0	1	0	2	1	0	0	2	1	0
GCA_016744085.1_ASM1674408v1_genomic	MAG OB10 (GCA_016744085.1)	GCA_016744085.1	3.004	1.16838	0.515464	0	0	0	0	0	0	0	0	3	2	0	3	3	0	0
GCA_016744235.1_ASM1674423v1_genomic	MAG BB43 (GCA_016744235.1)	GCA_016744235.1	3.688	0.981172	0.450809	0	0	0	1	0	0	0	0	3	2	0	3	3	0	0
GCA_016784555.1_ASM1678455v1_genomic	MAG BS150m-G44 (GCA_016784555.1)	GCA_016784555.1	1.616	1.91799	0	4	0	0	0	0	0	0	0	0	0	0	0	0	0	0
GCA_016933135.1_ASM1693313v1_genomic	MAG Zod_Metabat.1037 (GCA_016933135.1)	GCA_016933135.1	4.19	6.81416	0.383481	4	0	0	0	0	2	0	0	2	2	0	1	0	0	0
GCA_016937035.1_ASM1693703v1_genomic	MAG ZodW_Metabat.279 (GCA_016937035.1)	GCA_016937035.1	2.645	2.98314	0.0432339	0	0	0	0	0	0	0	0	0	1	0	0	0	0	0
GCA_016937945.1_ASM1693794v1_genomic	MAG ZodW_Metabat.175 (GCA_016937945.1)	GCA_016937945.1	4.279	6.53521	0.422535	3	0	0	0	0	2	0	0	2	2	0	2	0	0	0
GCA_020853375.1_ASM2085337v1_genomic	MAG SJ551 (GCA_020853375.1)	GCA_020853375.1	1.5	2.19298	0	0	0	0	0	0	0	0	0	0	0	0	0	0	0	0
GCA_021734345.1_ASM2173434v1_genomic	MAG Tobar13m-G50 (GCA_021734345.1)	GCA_021734345.1	3.2	5.44537	3.67833	0	2	0	0	0	5	1	9	1	1	0	5	10	1	2
GCA_021734595.1_ASM2173459v1_genomic	MAG Tobar13.5m-G79 (GCA_021734595.1)	GCA_021734595.1	3.3	6.30849	3.81282	0	3	0	2	0	4	8	3	7	6	5	7	8	8	2
GCA_021734985.1_ASM2173498v1_genomic	MAG Tobar12.5m-G40 (GCA_021734985.1)	GCA_021734985.1	1.9	4.60751	3.01479	0	0	0	0	0	2	0	6	0	1	0	2	7	0	2
GCA_024279685.1_ASM2427968v1_genomic	MAG Dive100_bin2.72 (GCA_024279685.1)	GCA_024279685.1	2.7	3.59168	0.94518	0	0	0	0	0	1	0	0	0	0	3	5	0	0	0
GCA_902601495.1_AG-917-F02_genomic	Isolate AG-917-F02 (GCA_902601495.1)	GCA_902601495.1	1.2	4.28189	1.69492	0	2	0	3	0	0	1	1	4	0	1	0	1	1	0
GCA_903826865.1_freshwater_MAG_---_I2_bin-230_genomic	MAG I2_bin-230 (GCA_903826865.1)	GCA_903826865.1	2.6	5.8551	1.72704	0	0	0	1	0	0	8	3	3	3	8	3	4	8	0
GCA_903831085.1_freshwater_MAG_---_Kiruna_bin-04469_genomic	MAG Kiruna_bin-04469 (GCA_903831085.1)	GCA_903831085.1	2.1	4.18388	0.929752	0	0	0	0	0	0	0	3	1	1	0	2	0	0	0
GCA_903857805.1_freshwater_MAG_---_Kiruna2_bin-2615_genomic	MAG Kiruna2_bin-2615 (GCA_903857805.1)	GCA_903857805.1	2	3.60589	1.01574	0	0	0	0	0	0	1	3	1	1	0	2	0	1	0
GCA_903863605.1_freshwater_MAG_---_Ki1-2-7m_bin-461_genomic	MAG Ki1-2-7m_bin-461 (GCA_903863605.1)	GCA_903863605.1	1.8	3.29552	0.864398	0	0	0	0	0	0	0	3	2	0	0	1	0	0	0
GCA_903885975.1_freshwater_MAG_---_Ki2-D4_bin-1049_genomic	MAG Ki2-D4_bin-1049 (GCA_903885975.1)	GCA_903885975.1	2	3.81874	1.12016	0	0	0	0	0	0	0	3	1	0	0	2	0	0	0
GCA_913065005.1_ERR2098388_bin.74_MetaBAT_v2.12.1_MAG_genomic	MAG ERR2098388_bin.74_MetaBAT_v2.12.1_MAG (GCA_913065005.1)	GCA_913065005.1	1.2	3.11943	1.87166	0	0	0	0	0	0	2	0	4	0	1	1	0	2	1
GCF_001017655.1_ASM101765v1_genomic	Kiritimatiella glycovorans strain L21-Fru-AB (GCF_001017655.1)	GCF_001017655.1	2.95	4.32277	2.51132	1	0	0	0	0	0	3	5	0	1	0	5	8	3	2
GCF_004299845.1_ASM429984v1_genomic	Isolate S94 (GCF_004299845.1)	GCF_004299845.1	4.108	4.7736	2.15494	9	4	20	10	2	3	3	11	18	3	1	7	6	3	1
GCF_009905215.1_ASM990521v1_genomic	Tichowtungia aerotolerans strain S-5007 (GCF_009905215.1)	GCF_009905215.1	3.9	6.90529	4.27621	2	2	4	1	0	0	3	12	2	1	0	11	18	3	4
GCF_900890425.1_Pontiella_desulfatans_F1_draft_genome_genomic	Pontiella desulfatans strain F1 (GCF_900890425.1)	GCF_900890425.1	8.658	6.54881	8.16295	8	5	6	19	0	2	26	30	48	22	13	51	53	26	13
GCF_900890705.1_Pontiella_sulfatireligans_F21_T_draft_genome_genomic	Pontiella sulfatireligans strain F21 (GCF_900890705.1)	GCF_900890705.1	7.396	6.56637	8.67257	5	3	5	12	3	6	36	23	74	17	13	63	48	36	12
Bin_1-contigs	Pontiella agarivorans strain NLcol2 (JARVCO000000000)	JARVCO000000000	4.437	5.59402	4.56937	9	6	17	12	4	4	9	14	29	3	1	16	17	9	5
GCF_000019965.1_ASM1996v1_genomic	Opitutus terrae strain PB90-1 as outgroup (GCF_000019965.1)	GCF_000019965.1
