# Supplementary material for: Pontiella agarivorans sp. nov., a novel marine anaerobic bacterium capable of degrading macroalgal polysaccharides and fixing nitrogen
Source: Appl Environ Microbiol. 2024 Jan 24;90(2):e00914-23. doi: 10.1128/aem.00914-23 (PMC10880615; doi:10.1128/aem.00914-23)
Supplement: Supplemental Table S6 — nif genes. [file aem.00914-23-s0007.xlsx]

## Sheet: nif genes
Table S6. List of nif genes annotated by Tigrfam and Pfam databases.
Gene location	Tigrfam ID	Tigrfam annotation	Pfam ID	Pfam annotation
c_000000000018_26	TIGR01817	nifA, a DNA-binding regulatory protein for nitrogen fixation	PF00158	Sigma-54 interaction domain
c_000000000026_50	NA	NA	PF02579	Dinitorgenase FeMo cofactor
c_000000000026_55	NA	NA	PF02579	Dinitorgenase FeMo cofactor
c_000000000027_177	TIGR02933	nifM, accessory protein for NifH	PF00693	PPIC-type PPIASE domain
c_000000000027_466	TIGR03402	nifS, cysteine desulfurase involved in iron-sulfur (FeS) cluster biosynthesis	PF00266	Aminotransferase class-V
c_000000000027_623	TIGR01581	nifC-like ABC-type molybdate porter	PF00528	Binding-protein-dependent transport system inner membrane component
c_000000000028_195	NA	NA	PF00543	Nitrogen regulatory protein P-II
c_000000000028_221	NA	NA	PF00543	Nitrogen regulatory protein P-II
c_000000000028_411	TIGR02933	nifM, nitrogen fixation protein	PF13616	PPIC-type PPIASE domain
c_000000000028_484	NA	NA	PF00543	Nitrogen regulatory protein P-II
c_000000000028_865	TIGR02933	nifM, nitrogen fixation protein	PF00693	PPIC-type PPIASE domain
c_000000000028_912	TIGR01290	nifB, nitrogenase cofactor biosynthesis protein	PF04055	Radical SAM superfamily
c_000000000028_913	TIGR01286	nifK, nitrogenase molybdenum-iron protein beta chain	PF00148	nifDK, MoFe nitrogenase complex
c_000000000028_915	TIGR01283	nifE, nitrogenase MoFe cofactor biosysnthesis	PF00148	nifDK, MoFe nitrogenase complex
c_000000000028_920	NA	NA	PF05082	Rop-like protein with unknown function
c_000000000028_921	TIGR01616	uncharacterized protein associated with nitrogenase	NA	NA
c_000000000028_924	TIGR01286	nifK, nitrogenase molybdenum-iron protein beta chain	PF00148	nifDK, MoFe nitrogenase complex
c_000000000028_925	TIGR01282	nifD, nitrogenase molybdenum-iron protein alpha chain	PF00148	nifDK, MoFe nitrogenase complex
c_000000000028_926	NA	NA	PF00543	Nitrogen regulatory protein P-II
c_000000000028_927	NA	NA	PF00543	Nitrogen regulatory protein P-II
c_000000000028_928	TIGR01287	nifH, nitrogenase iron protein	PF00142	nifH
c_000000000028_1065	TIGR01817	nifA, a DNA-binding regulatory protein for nitrogen fixation	PF00158	Sigma-54 interaction domain
c_000000000030_132	TIGR01817	nifA, a DNA-binding regulatory protein for nitrogen fixation	PF00158	Sigma-54 interaction domain
c_000000000030_136	TIGR01817	nifA, a DNA-binding regulatory protein for nitrogen fixation	PF00158	Sigma-54 interaction domain
c_000000000030_137	TIGR02660	nifV, homocitrate synthase	PF00682	HMGL-like pyruvate carboxylase
c_000000000030_215	TIGR02933	nifM, accessory protein for NifH	PF13145	PPIC-type PPIASE domain
c_000000000030_754	TIGR03341	IscR-regulated protein YhgI, an iron-sulfur cluster biosynthesis protein	PF01106	nifU-like C terminal domain
c_000000000030_868	TIGR02000	nifU, FeS cluster assembly protein	PF01592	nifU-like N terminal domain
c_000000000030_869	TIGR03402	nifS, cysteine desulfurase involved in iron-sulfur (FeS) cluster biosynthesis	PF00266	Aminotransferase class-V
